# Supplementary material for: Targeting choroidal vasculopathy via up-regulation of tRNA-derived fragment tRF-22 expression for controlling progression of myopia
Source: J Transl Med. 2023 Jun 24;21:412. doi: 10.1186/s12967-023-04274-5 (PMC10290315; doi:10.1186/s12967-023-04274-5)
Supplement: Supplementary file 3 — Additional file 3: Table S2. The results of RNA sequencingassays. [file 12967_2023_4274_MOESM3_ESM.xlsx]

## Sheet: Sheet1
Track_id	Gene_Name	Non-myopia 1	Non-myopia 2	Non-myopia 3	Myopia 1	Myopia 2	Myopia 3	FD	p
ENSMUSG00000000058.6	Cav2	1.76764	1.3755	3.19017	22.6557	10.806	14.5192	13.8825	0.0297316
ENSMUSG00000000127.14	Fer	3.31087	4.60798	4.39657	9.11195	8.53704	8.94303	4.75887	0.00656502
ENSMUSG00000000134.17	Tfe3	5.40009	4.03798	4.62205	3.80869	2.00428	2.37919	-1.95599	0.00475062
ENSMUSG00000000149.10	Gna12	16.8193	13.2319	15.0057	14.4827	6.81427	5.87338	-5.96217	0.0472176
ENSMUSG00000000282.12	Mnt	17.8382	11.1824	16.9017	9.94484	5.57517	5.38796	-8.33808	0.0199968
ENSMUSG00000000295.13	Hddc2	4.20811	5.53558	4.94396	2.2777	4.54906	3.8169	-1.348	0.0222143
ENSMUSG00000000339.14	Rtca	36.3114	39.7988	47.6348	20.4063	22.454	24.6404	-18.7481	0.00652778
ENSMUSG00000000346.8	Dazap2	170.751	108.016	137.187	81.6233	67.3748	83.2888	-61.2224	0.0257818
ENSMUSG00000000374.8	Trappc10	16.0539	13.0268	14.1184	12.1226	7.88809	7.8181	-5.12346	0.00867781
ENSMUSG00000000594.7	Gm2a	7.28854	4.63945	9.15546	10.9127	6.62984	11.038	2.49905	0.0236281
ENSMUSG00000000600.15	Krit1	1.79908	1.70796	1.90259	3.05368	2.70984	2.65475	1.00288	0.0101411
ENSMUSG00000000605.9	Clcn4	15.1294	13.43	12.3598	21.6912	15.3647	19.1498	5.09553	0.0421738
ENSMUSG00000000740.12	Rpl13	265.275	283.138	299.255	114.837	209.441	209.85	-104.513	0.0233357
ENSMUSG00000000982.5	Ccl3	0.352807	0.113171	0.09484	1.14737	0.891702	0.483425	0.653892	0.0194109
ENSMUSG00000001100.10	Poldip2	27.8424	24.988	29.068	17.6079	11.2513	13.5881	-13.1504	0.00673894
ENSMUSG00000001103.7	Sebox	18.7269	17.9317	20.9273	63.2267	49.477	44.1302	33.0827	0.0166652
ENSMUSG00000001105.15	Ift20	35.5842	29.6627	38.0102	52.3074	54.4203	61.9045	21.7917	0.00669093
ENSMUSG00000001127.12	Araf	9.76752	10.431	13.6447	17.6356	14.3824	16.3502	4.84166	0.044777
ENSMUSG00000001134.9	Uxt	2.76011	5.83067	4.19703	4.18736	6.93174	6.12594	1.48574	0.012634
ENSMUSG00000001143.13	Lman2l	2.01704	2.63209	2.03937	5.83825	3.87543	3.91411	2.3131	0.0482392
ENSMUSG00000001157.13	Gmcl1	4.31213	3.0849	3.93669	4.86978	4.24293	4.55957	0.779521	0.0273449
ENSMUSG00000001158.13	Snrnp27	64.0857	98.7549	85.4797	33.0869	77.3983	68.3156	-23.1732	0.0149235
ENSMUSG00000001166.17	Oas1c	0.351768	0.204497	0.274931	0.842547	0.570994	0.541872	0.374739	0.0142898
ENSMUSG00000001175.14	Calm1	49.0446	42.3477	59.485	143.668	76.253	111.052	60.032	0.0397981
ENSMUSG00000001260.10	Gabrg1	0.139055	0.379116	0.622247	2.86523	2.09849	1.96049	1.92793	0.0215757
ENSMUSG00000001280.12	Sp1	6.1871	5.26709	5.37314	7.82376	6.61118	7.26669	1.62477	0.00470476
ENSMUSG00000001313.12	Rnd2	27.7754	36.7512	38.0926	18.7297	15.7321	8.19828	-19.9863	0.0402373
ENSMUSG00000001323.17	Srr	6.97507	9.22489	8.92037	9.93382	12.2694	10.1646	2.4158	0.0270819
ENSMUSG00000001376.17	Vps50	1.42282	2.79364	2.10634	4.99043	5.97584	6.66165	3.76837	0.00578493
ENSMUSG00000001383.8	Zmat2	31.2307	41.94	36.6233	44.1589	51.6507	46.0047	10.6734	0.0055251
ENSMUSG00000001416.13	Cct3	16.6181	18.2914	15.2708	21.1399	21.0062	22.2561	4.74066	0.0309494
ENSMUSG00000001418.13	Glmp	2.63593	1.95921	2.55332	3.68781	2.99702	3.67663	1.071	0.000305078
ENSMUSG00000001436.15	Slc19a1	11.5143	12.8485	9.56299	3.72311	6.8006	6.35049	-5.68388	0.0254651
ENSMUSG00000001524.14	Gtf2h4	1.67866	2.39929	1.56149	2.114	2.58866	2.25963	0.440948	0.0476838
ENSMUSG00000001627.12	Ifrd1	4.48147	7.01648	4.03599	8.99008	8.64557	7.85188	3.31786	0.0310491
ENSMUSG00000001630.13	Stk38l	2.55998	2.21799	2.92263	5.42077	4.10332	5.14361	2.32236	0.00742066
ENSMUSG00000001632.16	Brpf1	6.9413	7.06382	7.19284	5.29288	4.14307	4.45812	-2.43463	0.012772
ENSMUSG00000001642.18	Akr1b3	2.27848	1.63114	2.65945	4.67841	3.09024	3.9797	1.72643	0.0182437
ENSMUSG00000001663.10	Gstt1	2.48765	1.11501	1.48885	22.1953	9.31798	11.557	12.6596	0.0354805
ENSMUSG00000001674.11	Ddx18	10.85	11.0074	11.7911	17.1018	16.0508	23.0154	7.50648	0.0290079
ENSMUSG00000001767.5	Crnkl1	8.46163	11.5774	9.51923	12.0239	17.7571	17.726	5.98294	0.0234805
ENSMUSG00000001774.8	Chordc1	1.69819	2.71432	2.12673	11.6987	8.61832	8.18595	7.32126	0.0159614
ENSMUSG00000001855.15	Nup214	5.34867	4.85734	4.57282	4.78188	3.71993	3.79863	-0.826129	0.0192069
ENSMUSG00000001910.4	Nacc1	22.8281	17.363	20.7892	19.235	8.64126	9.05056	-8.01784	0.038906
ENSMUSG00000001983.7	Taco1	3.18902	5.41833	3.38462	6.88144	7.71503	7.96848	3.52433	0.0169318
ENSMUSG00000001999.15	Blvra	3.20467	4.40627	3.68107	7.14073	6.5115	8.40523	3.58848	0.0218457
ENSMUSG00000002017.9	Fam98a	5.96097	7.62402	5.1002	17.168	12.7151	11.4089	7.5356	0.0281838
ENSMUSG00000002028.13	Kmt2a	4.23303	4.53226	3.74772	17.869	10.7253	8.68887	8.25669	0.0465882
ENSMUSG00000002031.12	Ift46	5.29261	6.08297	5.02457	7.59837	8.39733	9.88478	3.16011	0.0326729
ENSMUSG00000002222.14	Rmnd5a	28.9948	39.4825	33.1155	22.6068	28.7419	17.3646	-10.9598	0.0279316
ENSMUSG00000002250.15	Ppard	19.855	22.3244	18.0568	5.62244	10.5558	11.2584	-10.9332	0.0188696
ENSMUSG00000002280.10	Narfl	8.13492	6.67505	8.13712	5.15868	4.45473	5.89079	-2.48096	0.00491273
ENSMUSG00000002307.15	Daxx	15.4987	24.9506	15.9959	5.91483	9.59919	8.36092	-10.8568	0.0213214
ENSMUSG00000002326.6	Gmpr2	2.68067	3.57285	3.43146	6.85868	5.40934	5.66169	2.74825	0.0314499
ENSMUSG00000002346.16	Slc25a42	2.08471	1.44806	2.13505	3.75182	3.12479	2.94748	1.38542	0.0201028
ENSMUSG00000002396.8	Ocel1	0.560546	0.559466	0.555442	1.71838	1.07281	1.03275	0.716165	0.0417649
ENSMUSG00000002428.12	Hltf	2.12202	1.06702	2.55816	7.39244	7.06092	8.74734	5.81783	0.00114967
ENSMUSG00000002475.15	Abhd3	5.24539	4.85238	5.18176	9.83144	11.1236	9.41363	5.02971	0.00764353
ENSMUSG00000002546.16	Golga2	22.6292	22.7189	18.6857	16.9346	12.4219	12.1834	-7.49796	0.0169962
ENSMUSG00000002550.16	Uck1	19.7728	16.6427	19.8204	15.163	9.36433	11.9899	-6.57291	0.0110652
ENSMUSG00000002608.8	Ccdc97	13.5996	10.7698	11.5059	12.0585	8.98086	8.69228	-2.04785	0.0171629
ENSMUSG00000002617.14	Zfp40	1.85744	5.29424	3.8255	10.3116	12.092	10.3882	7.27151	0.00331659
ENSMUSG00000002635.11	Pdcd2l	12.9123	15.6536	14.9522	6.29278	6.99911	8.96012	-7.08873	0.00630392
ENSMUSG00000002661.14	Alkbh7	28.1027	31.9612	28.3553	18.5272	19.7326	19.4715	-10.2293	0.00489284
ENSMUSG00000002679.14	Med6	37.1253	50.0159	50.0165	13.7117	37.496	31.6626	-18.0958	0.0144722
ENSMUSG00000002718.14	Cse1l	9.30672	14.5408	10.4527	25.0165	30.8036	33.9899	18.5032	0.00903797
ENSMUSG00000002728.14	Naa20	22.3318	31.9225	33.8043	12.1215	18.7103	19.1405	-12.6954	0.00525065
ENSMUSG00000002741.9	Ykt6	34.9647	34.1419	30.8271	25.358	18.6571	18.4595	-12.4864	0.00899653
ENSMUSG00000002767.13	Mrpl2	35.6361	51.2004	43.0274	15.7787	18.6603	24.6454	-23.5932	0.0172077
ENSMUSG00000002768.7	Mea1	45.1669	63.0931	60.9807	61.9058	74.5598	75.5332	14.2527	0.00565901
ENSMUSG00000002769.8	Gnmt	5.44872	5.76165	6.39237	3.95023	1.09606	2.27272	-3.42791	0.0362873
ENSMUSG00000002781.19	Tmem143	0.935046	0.823978	0.915696	1.99997	1.91817	1.72285	0.988759	0.00419982
ENSMUSG00000002797.9	Ggct	0.173488	0.263623	0.294974	0.657758	1.02689	1.00107	0.65121	0.00832329
ENSMUSG00000002808.7	Epdr1	3.26524	1.06903	3.92601	9.9556	4.87452	7.44197	4.6706	0.0219946
ENSMUSG00000002846.9	Timmdc1	6.18166	9.34697	7.81341	12.3599	11.9165	12.9932	4.64252	0.0248638
ENSMUSG00000002968.8	Med25	9.35469	8.88725	8.13585	6.10368	6.17088	5.35333	-2.91663	0.00165606
ENSMUSG00000003031.14	Cdkn1b	15.9317	15.3461	14.3918	26.329	23.4314	17.7106	7.26712	0.036653
ENSMUSG00000003038.15	Hmgn2	150.757	259.229	139.334	35.4024	93.7759	90.6337	-109.836	0.0415698
ENSMUSG00000003072.15	Atp5d	65.2071	72.4996	60.5849	46.7708	44.518	43.8656	-21.0458	0.0133032
ENSMUSG00000003099.11	Ppp5c	27.0883	26.4048	25.4945	18.6249	15.1255	15.3936	-9.94787	0.00333473
ENSMUSG00000003135.15	Cnot11	14.8151	10.6416	13.2915	11.2495	8.63755	8.19088	-3.55677	0.0288738
ENSMUSG00000003154.15	Foxj2	12.8057	9.23926	9.59719	8.69398	6.52097	5.85108	-3.52536	0.00685574
ENSMUSG00000003184.15	Irf3	3.97153	5.20238	5.17074	6.43462	10.187	8.52029	3.59907	0.0198095
ENSMUSG00000003198.10	Zfp959	0.911165	3.09566	1.9052	3.65925	4.12934	4.73739	2.20465	0.0319727
ENSMUSG00000003226.7	Ranbp2	13.4039	13.1454	13.6333	27.9823	30.0444	25.74	14.528	0.00447429
ENSMUSG00000003345.16	Csnk1g2	14.5453	15.5396	14.5142	10.4961	8.95132	7.67501	-5.82556	0.0113042
ENSMUSG00000003346.14	Abhd17a	105.131	154.483	115.375	33.8931	41.6084	40.1714	-86.4386	0.0113788
ENSMUSG00000003402.14	Prkcsh	18.3228	15.1731	14.6782	15.7511	12.9384	11.7897	-2.56498	0.00268582
ENSMUSG00000003420.8	Fcgrt	2.55158	0.654361	3.02709	4.69571	3.67132	6.13483	2.75628	0.00609733
ENSMUSG00000003435.9	Supt5	22.7085	20.7752	21.413	21.6413	17.1325	18.7735	-2.44982	0.0411152
ENSMUSG00000003458.12	Ncstn	18.2348	13.9615	14.2158	11.0372	9.43114	8.68826	-5.75185	0.00890597
ENSMUSG00000003527.8	Dgcr14	8.7427	6.21133	9.42296	7.29559	4.09943	5.34166	-2.54677	0.042205
ENSMUSG00000003531.14	Dgcr6	13.2945	12.049	14.3078	10.9617	8.09614	7.59525	-4.33274	0.0385672
ENSMUSG00000003623.4	Crot	7.3537	8.63353	8.88322	24.5679	14.3716	24.0156	12.6949	0.0346846
ENSMUSG00000003662.10	Ciao1	3.659	7.0645	4.3175	12.0839	11.5235	12.8781	7.14815	0.016818
ENSMUSG00000003721.14	Insig2	5.84707	5.97143	5.90629	17.7717	10.8365	11.3401	7.40783	0.0410467
ENSMUSG00000003731.13	Kpna6	13.9462	12.1663	12.0834	18.1789	13.9931	14.4502	2.80875	0.030611
ENSMUSG00000003762.13	Coq8b	5.34405	6.66746	5.30552	2.70195	2.55967	3.61867	-2.81225	0.0286672
ENSMUSG00000003808.18	Farsa	9.58992	9.12257	9.5886	6.03546	6.44123	7.99756	-2.60895	0.0221332
ENSMUSG00000003814.8	Calr	92.3355	95.7559	73.879	148.581	140.934	196.897	74.8139	0.0456843
ENSMUSG00000003824.12	Syce2	1.87513	4.43391	3.96653	2.86608	6.25035	4.8705	1.23712	0.0255211
ENSMUSG00000003848.14	Nob1	6.95624	6.06605	7.81288	5.93556	4.38498	6.96127	-1.18446	0.0213705
ENSMUSG00000003970.8	Rpl8	969.075	617.684	923.672	313.243	436.043	419.53	-447.205	0.0427049
ENSMUSG00000003974.6	Grm3	0.063672	0.028242	0.152974	1.6731	0.770626	1.5253	1.24138	0.0203975
ENSMUSG00000003992.14	Ssbp2	9.79331	9.30559	7.23317	16.1967	15.7644	16.2685	7.29918	0.00692778
ENSMUSG00000004070.15	Hmox2	10.1068	9.11427	8.83857	23.3537	12.648	17.681	8.54099	0.0466103
ENSMUSG00000004096.9	Cwc15	90.031	79.9219	89.8697	50.8582	54.5678	58.1538	-32.081	0.0075715
ENSMUSG00000004100.12	Ppan	3.73505	2.89802	4.47011	3.0224	1.91228	2.37043	-1.26602	0.0481643
ENSMUSG00000004221.16	Ikbkg	1.24519	2.6499	3.63876	5.41494	4.72524	5.42432	2.67688	0.0352527
ENSMUSG00000004233.14	Wars2	1.42408	1.84216	0.869774	2.65561	2.37508	2.20972	1.0348	0.0274261
ENSMUSG00000004264.17	Phb2	41.1154	41.1009	41.0158	15.2815	15.7571	15.109	-25.6949	2.36661e-05
ENSMUSG00000004285.12	Atp6v1f	56.5786	57.597	61.667	66.4232	70.3768	72.6201	11.1925	0.00289745
ENSMUSG00000004319.15	Clcn3	11.082	14.2155	9.92363	23.532	23.1176	20.4541	10.6275	0.00459025
ENSMUSG00000004455.16	Ppp1cc	78.2498	84.546	75.5212	48.1463	51.7915	50.0668	-29.4374	0.00260592
ENSMUSG00000004561.14	Mettl17	3.76751	2.60814	4.32404	6.1179	4.89722	5.58556	1.967	0.0153798
ENSMUSG00000004591.16	Pkn2	3.15886	2.91027	3.37163	5.98589	5.39963	4.68784	2.21087	0.0201536
ENSMUSG00000004637.15	Wwox	4.55776	3.6135	4.03017	2.04151	2.38911	2.47708	-1.76458	0.0225112
ENSMUSG00000004642.13	Slbp	2.8325	2.49794	2.41692	3.62152	3.86822	4.12322	1.28853	0.0203102
ENSMUSG00000004788.11	Eif2b2	29.4821	29.2827	29.0667	10.6939	11.5602	13.2118	-17.4552	0.00120167
ENSMUSG00000004791.7	Pgf	0.555569	0.804306	0.648354	0.447212	0.474423	0.436163	-0.21681	0.0385821
ENSMUSG00000004895.9	Prcc	33.0986	32.6007	31.6149	23.3755	16.5559	19.5009	-12.6273	0.0103211
ENSMUSG00000004897.16	Hdgf	74.9798	57.0765	67.4748	48.8867	31.2317	38.0291	-27.1279	0.000913502
ENSMUSG00000004931.11	Apba3	2.81076	3.36853	2.98585	2.98598	3.96187	3.57919	0.453967	0.0413656
ENSMUSG00000004945.15	Tmem242	43.8393	60.8039	55.5298	23.9846	35.019	32.6012	-22.856	0.00278283
ENSMUSG00000004980.16	Hnrnpa2b1	27.6469	37.89	26.2656	83.7956	57.9054	72.9606	40.953	0.0316197
ENSMUSG00000005161.15	Prdx2	56.5088	56.5093	58.8955	76.5991	69.8988	80.5802	18.3881	0.00928528
ENSMUSG00000005198.15	Polr2a	41.211	36.221	34.3113	32.6236	26.7977	20.9769	-10.4484	0.00952437
ENSMUSG00000005204.12	Senp3	24.7371	18.0306	25.8607	15.0326	12.209	17.4225	-7.98809	0.00993778
ENSMUSG00000005299.6	Letm1	10.2548	8.34687	8.4975	6.56818	5.53525	5.58834	-3.13581	0.00385251
ENSMUSG00000005362.14	Crbn	5.4327	10.7661	8.98517	9.7926	14.8121	12.2349	3.88523	0.00357751
ENSMUSG00000005374.13	Tbl2	3.81037	4.01136	3.18937	5.07017	4.50691	4.22958	0.931859	0.0273047
ENSMUSG00000005483.10	Dnajb1	30.9418	25.776	30.7792	16.4183	16.2443	16.9096	-12.6416	0.00750368
ENSMUSG00000005510.9	Ndufs3	60.0656	66.065	51.2865	26.4355	33.0319	32.9061	-28.3479	0.0147893
ENSMUSG00000005566.14	Trim28	39.4471	36.1312	34.7154	29.182	18.6823	18.2088	-14.7402	0.0112971
ENSMUSG00000005609.16	Ctr9	8.5914	12.2776	7.84361	13.097	16.694	17.8098	6.29608	0.0377369
ENSMUSG00000005610.17	Eif4g2	149.507	149.137	128.175	101.59	116.037	95.4614	-37.9104	0.00849315
ENSMUSG00000005656.9	Snx6	6.43303	7.41263	7.56824	16.1897	13.3852	16.7503	8.30378	0.00975781
ENSMUSG00000005674.9	Tomm40l	2.96577	5.35832	4.89628	3.71231	6.83952	6.8388	1.39009	0.028704
ENSMUSG00000005683.8	Cs	43.1111	39.8447	35.326	29.5105	20.6506	26.0562	-14.0215	0.0197513
ENSMUSG00000005687.14	Bcas2	13.0596	9.95678	13.5588	9.62557	7.47973	7.87312	-3.86559	0.0277686
ENSMUSG00000005699.16	Pard6a	6.26591	7.07456	5.8992	9.49836	8.46819	8.82808	2.51832	0.0237337
ENSMUSG00000005779.12	Psmb4	118.317	130.574	133.15	68.8232	85.407	81.4575	-48.7842	0.000770132
ENSMUSG00000005802.12	Slc30a4	11.3373	14.5186	12.5426	14.66	15.8006	15.7756	2.61259	0.0296142
ENSMUSG00000005804.14	Bloc1s6	4.40546	5.26684	4.79463	6.0643	7.42053	5.36271	1.4602	0.0446594
ENSMUSG00000005881.13	Ergic3	60.0915	51.4307	56.8404	39.7618	36.8623	37.736	-18.0008	0.0046716
ENSMUSG00000005886.14	Ncoa2	21.452	28.3088	18.0111	9.79011	11.5095	10.7061	-11.922	0.0245501
ENSMUSG00000005951.13	Shpk	1.02559	2.08659	1.29546	2.2309	2.39167	2.57292	0.929287	0.0485407
ENSMUSG00000005981.11	Trap1	9.69098	13.6259	10.9581	19.6614	16.3682	20.9879	7.58086	0.0442658
ENSMUSG00000005983.15	1700037C18Rik	0.492405	1.31104	0.580986	1.41425	1.69558	1.50598	0.743791	0.0268366
ENSMUSG00000006007.14	Pdc	998.567	1266.44	1121	113.613	922.565	676.455	-557.79	0.0392128
ENSMUSG00000006010.14	BC003331	8.26599	12.5655	9.86975	15.6892	17.7178	17.1825	6.6294	0.00610366
ENSMUSG00000006050.11	Sra1	7.59098	9.7148	8.67798	13.5169	12.1596	12.9078	4.20019	0.0263819
ENSMUSG00000006057.15	Atp5g1	28.3954	37.9172	27.4318	11.0243	18.4559	21.6705	-14.1979	0.0397434
ENSMUSG00000006058.10	Snf8	21.4752	24.1527	20.8789	12.9275	12.6104	13.9089	-9.02003	0.0106956
ENSMUSG00000006191.17	Cdkal1	0.783242	1.13921	0.849282	1.854	1.73884	2.2154	1.01217	0.0226715
ENSMUSG00000006205.13	Htra1	47.4952	38.1403	38.2292	33.4905	29.3694	27.629	-11.1253	0.00923759
ENSMUSG00000006315.9	Tmem147	43.6901	48.3357	42.5845	23.7502	27.0722	29.9071	-17.9603	0.0106885
ENSMUSG00000006333.14	Rps9	163.952	156.052	163.626	78.5022	87.5683	90.6899	-75.6232	0.0022399
ENSMUSG00000006335.16	Tfpt	15.4546	15.6075	18.4932	13.8216	11.3622	13.2358	-3.7119	0.0375952
ENSMUSG00000006392.16	Med8	10.4109	10.4416	9.71423	5.12528	5.14093	5.90051	-4.79998	0.00519569
ENSMUSG00000006398.15	Cdc20	0.535974	0.521979	0.676427	0.210202	0.294731	0.449793	-0.259885	0.00784591
ENSMUSG00000006412.10	Pfdn2	33.4626	28.0532	25.3595	25.6773	25.8608	20.3045	-5.0109	0.0450172
ENSMUSG00000006423.15	C330007P06Rik	3.42853	4.95462	3.20376	9.31405	9.28173	7.92272	4.9772	0.00436362
ENSMUSG00000006494.11	Pdk1	2.35055	1.85233	1.26526	6.17676	3.99416	4.4595	3.05409	0.0124556
ENSMUSG00000006585.3	Cdt1	2.29108	3.85334	2.39388	0.55019	0.946556	0.540036	-2.16717	0.0140562
ENSMUSG00000006589.8	Aprt	5.61237	6.90219	7.07521	8.86729	9.6412	11.9587	3.6258	0.0151642
ENSMUSG00000006675.10	P4htm	15.886	12.1274	16.1833	12.0124	9.18884	12.7222	-3.42438	0.00309196
ENSMUSG00000006678.6	Pola1	0.639559	0.596321	0.672096	1.4624	1.93151	1.56264	1.01619	0.0120528
ENSMUSG00000006699.17	Cdc42	76.0977	94.8922	94.3764	114.1	114.19	113.195	25.373	0.0283731
ENSMUSG00000006736.9	Tspan31	18.3296	20.2435	19.2439	35.3509	25.9255	37.7159	13.7251	0.0384533
ENSMUSG00000006850.7	Tmco6	1.06684	1.15239	1.18281	5.34329	2.58788	4.32724	2.95212	0.0350544
ENSMUSG00000006941.5	Eif1b	92.0133	70.6856	96.489	69.3325	58.7567	54.8787	-25.4067	0.0497548
ENSMUSG00000007041.9	Clic1	9.88034	4.94362	13.6371	20.4134	12.7989	18.1875	7.64623	0.0237895
ENSMUSG00000007570.15	Fance	29.4715	35.3022	26.5685	6.35858	16.1691	16.7857	-17.3429	0.0240879
ENSMUSG00000007603.8	Dus3l	22.2733	18.6487	23.9323	18.5439	12.4226	14.1184	-6.58979	0.0324475
ENSMUSG00000007670.9	Khsrp	37.5092	26.7677	29.0288	29.3209	23.5474	22.9026	-5.84492	0.0278734
ENSMUSG00000007682.6	Dio2	6.50238	1.72156	8.76558	16.2724	11.2065	15.1519	8.54711	0.00784655
ENSMUSG00000007812.16	Zfp655	5.46234	8.58828	6.16148	10.8597	14.0119	13.0154	5.89164	0.00330233
ENSMUSG00000007827.10	Ankrd26	1.18601	1.80841	1.32647	5.69879	3.28988	4.71269	3.12682	0.0357777
ENSMUSG00000007836.6	Hnrnpa0	131	104.548	98.7421	71.2131	54.1329	38.7752	-56.7231	0.00153912
ENSMUSG00000007850.16	Hnrnph1	21.569	24.0447	18.5041	55.052	36.8	33.7203	20.4848	0.0442699
ENSMUSG00000007950.9	Abhd8	99.2955	65.8029	93.4625	43.9391	45.3919	40.8595	-42.7901	0.0311832
ENSMUSG00000008129.14	4930432K21Rik	0.360194	0.492655	0.558335	0.802079	0.760943	1.05846	0.403434	0.0142613
ENSMUSG00000008226.14	Scrn3	5.86845	5.06564	5.76291	7.43519	11.7452	11.2971	4.5935	0.0486974
ENSMUSG00000008333.12	Snrpb2	9.30652	14.7345	14.9961	12.3685	19.7178	18.9431	3.99744	0.00937471
ENSMUSG00000008348.9	Ubc	143.688	143.663	124.013	78.3583	68.678	61.5737	-67.5847	0.00156743
ENSMUSG00000008373.16	Prpf31	4.8704	8.75789	5.66902	10.0398	11.5045	14.0395	5.42883	0.039713
ENSMUSG00000008384.8	Sertad1	2.6266	2.33084	2.77337	4.77294	3.41625	5.70499	2.05446	0.0307989
ENSMUSG00000008429.8	Herpud2	13.4661	11.757	10.5961	9.397	6.30874	6.34241	-4.59035	0.00437572
ENSMUSG00000008475.13	Arpc5	31.8963	40.8196	37.8783	24.6404	22.2707	24.5934	-13.0299	0.0286756
ENSMUSG00000008489.18	Elavl2	0.75134	1.08382	2.0223	7.63428	3.94734	6.68969	4.80462	0.0269211
ENSMUSG00000008668.14	Rps18	36.8923	40.5351	42.1247	15.3274	23.026	27.7414	-17.8191	0.00666978
ENSMUSG00000008683.16	Rps15a	54.3672	60.814	57.4227	32.2526	50.8926	46.4248	-14.3447	0.033268
ENSMUSG00000008822.15	Acyp1	13.8036	29.6615	13.5854	20.0066	38.0376	30.2	10.3979	0.0408795
ENSMUSG00000008892.12	Vdac3	14.7928	23.4667	21.5825	33.8929	28.5264	40.1357	14.2376	0.0450814
ENSMUSG00000008958.14	Vps72	14.4753	15.5387	14.9392	8.48672	7.306	7.83649	-7.10798	0.00410263
ENSMUSG00000009073.16	Nf2	16.8489	16.9583	15.2612	13.8568	11.1915	10.3451	-4.55833	0.0154598
ENSMUSG00000009076.10	Zmat5	5.12818	6.97171	5.5319	10.8886	12.5271	14.3022	6.69536	0.0116255
ENSMUSG00000009207.15	Lnpk	1.34204	1.43158	1.69805	4.25913	3.06963	2.96643	1.94117	0.0301425
ENSMUSG00000009293.17	Ube2g2	23.1607	21.1734	22.8482	11.9829	14.8509	11.9693	-9.45977	0.0132448
ENSMUSG00000009630.10	Ppp2cb	53.7106	46.4873	55.2844	48.146	30.9126	37.2547	-13.0564	0.0378519
ENSMUSG00000009731.4	Kcnd1	1.22623	0.243764	0.920805	2.50327	1.61445	3.27998	1.66897	0.0202139
ENSMUSG00000009863.14	Sdhb	48.7881	57.3529	61.9216	39.5567	42.9603	53.6621	-10.6278	0.0153019
ENSMUSG00000009876.13	Cox4i2	26.7319	40.3214	45.7892	17.6616	28.3951	40.6115	-8.72476	0.023377
ENSMUSG00000009894.15	Snap47	12.7881	14.3519	15.7023	46.9934	30.8124	42.8108	25.9247	0.0186802
ENSMUSG00000009905.5	Kdsr	6.73156	7.88326	6.85151	8.74225	9.58803	9.27977	2.04791	0.0051607
ENSMUSG00000009907.17	Vps4b	3.18391	3.34125	2.33285	5.38342	4.03057	4.60408	1.72002	0.03968
ENSMUSG00000009927.9	Rps25	121.032	158.682	142.758	63.0748	143.158	90.6911	-41.8494	0.0437843
ENSMUSG00000009995.17	Taz	1.41807	1.86189	2.71196	6.5076	4.70374	5.57835	3.59926	0.0201455
ENSMUSG00000010054.4	Tusc2	46.8417	50.3172	45.7232	34.6761	28.494	34.6198	-15.0307	0.0239053
ENSMUSG00000010057.8	Nprl2	5.17626	5.08734	5.87642	12.2447	8.59295	13.8646	6.18741	0.0227506
ENSMUSG00000010067.13	Rassf1	1.57376	1.76419	1.19062	2.64048	3.05295	3.35783	1.50756	0.0231262
ENSMUSG00000010095.13	Slc3a2	70.6074	41.493	74.2999	32.5798	27.189	26.2791	-33.4508	0.0394563
ENSMUSG00000010154.7	Spire2	9.40826	9.52359	9.71984	8.68005	7.88558	8.56469	-1.17379	0.0233242
ENSMUSG00000010307.7	Tmem86a	55.3848	74.1578	53.7362	12.3108	24.2618	22.1467	-41.5198	0.0080753
ENSMUSG00000010376.15	Nedd8	40.1207	68.2072	63.3877	57.4663	83.1538	74.9199	14.6081	0.0065355
ENSMUSG00000010453.12	Kansl3	17.0934	12.7124	14.7448	13.1853	9.90177	10.0307	-3.81096	0.0101578
ENSMUSG00000010554.14	Mettl16	1.55344	1.44388	1.52901	4.10826	2.82745	2.56327	1.65755	0.0345394
ENSMUSG00000010608.15	Rbm25	7.48686	5.83898	7.0276	12.7363	9.58474	10.6795	4.21571	0.00737028
ENSMUSG00000010830.7	Kdelr3	1.07196	1.19713	1.82763	1.704	1.44357	2.18041	0.410422	0.0351564
ENSMUSG00000011096.17	Akt1s1	9.12011	9.43818	11.1642	5.23757	4.59645	4.77852	-5.03666	0.0101605
ENSMUSG00000011257.19	Pabpc4	11.1285	10.7788	10.3011	5.31106	5.17289	5.36093	-5.45449	0.00117017
ENSMUSG00000011427.16	Zfp790	2.41369	4.71131	2.02941	8.44867	10.6359	8.2444	6.05818	9.75569e-05
ENSMUSG00000011658.15	Fuz	1.34694	1.49193	1.18942	2.21305	2.29926	1.48281	0.655606	0.03455
ENSMUSG00000011960.12	Ccnt1	10.3521	9.10757	8.78748	12.0019	12.5424	13.446	3.24774	0.0326688
ENSMUSG00000012076.8	Brms1l	7.72114	5.64956	7.2889	16.3456	10.8608	12.1072	6.21799	0.0178821
ENSMUSG00000012187.13	Mogat1	3.19421	1.51138	2.74762	4.37551	5.21669	7.43529	3.19142	0.0462318
ENSMUSG00000012405.16	Rpl15	124.649	167.498	139.041	79.7998	97.6272	107.891	-48.6233	0.0251437
ENSMUSG00000012429.9	Mplkip	1.55568	5.41248	1.63643	3.59641	7.58942	7.00661	3.19595	0.0494786
ENSMUSG00000012535.14	Tnpo3	3.39632	4.90089	2.58648	5.71931	5.55314	5.42616	1.9383	0.0495233
ENSMUSG00000012640.16	Zfp715	4.64283	8.44165	7.35762	8.35379	11.114	8.56743	2.53104	0.0366218
ENSMUSG00000012848.15	Rps5	274.868	282.363	357.117	76.6556	212.762	193.379	-143.85	0.032277
ENSMUSG00000013495.15	Tmem175	2.72818	2.09703	2.67649	5.45152	2.88097	5.15948	1.99676	0.0410482
ENSMUSG00000013593.12	Ndufs2	151.617	116.046	157.874	51.7334	77.8611	70.5361	-75.1354	0.0287154
ENSMUSG00000013662.5	Atad1	49.6236	72.6152	61.9189	75.6045	102.695	93.73	29.2907	0.00173251
ENSMUSG00000013707.3	Tnfaip8l2	0.193303	0.153496	0.222118	1.59678	1.13556	0.852308	1.00524	0.0230281
ENSMUSG00000013736.16	Trnt1	5.10654	9.10135	7.5748	10.8757	10.6597	11.5701	3.77426	0.0452982
ENSMUSG00000013822.7	Elof1	26.9386	30.5997	27.231	19.9002	23.3732	23.2719	-6.07465	0.01454
ENSMUSG00000013833.15	Med16	20.0525	25.6594	17.8074	12.0846	15.4371	12.3225	-7.8917	0.014382
ENSMUSG00000013858.14	Tmem259	20.7629	16.4893	20.9196	13.6562	13.3542	12.6654	-6.16534	0.0289204
ENSMUSG00000013878.18	Rnf170	1.05049	1.21768	1.03623	1.79108	1.53295	1.49177	0.503797	0.0282537
ENSMUSG00000014164.15	Klhl3	1.78554	0.810561	1.11946	3.47059	3.04249	2.45884	1.75212	0.0106457
ENSMUSG00000014177.10	Tvp23b	13.893	19.798	13.9374	23.0087	27.5408	29.3119	10.7443	0.0223075
ENSMUSG00000014232.14	Cluap1	6.02289	10.9284	6.83721	13.1002	14.9326	16.78	7.0081	0.0274861
ENSMUSG00000014294.4	Ndufa2	149.86	259.498	199.264	100.741	207.603	181.772	-39.5019	0.0349706
ENSMUSG00000014313.15	Cox6c	86.6846	174.262	115.968	40.5614	79.7994	70.2381	-62.105	0.0308281
ENSMUSG00000014353.14	Tmem87b	2.01007	2.56037	2.50686	3.10058	2.99396	3.26274	0.759996	0.0284979
ENSMUSG00000014402.15	Tsg101	90.1962	102.672	99.4659	35.4636	63.317	70.5063	-41.0159	0.015868
ENSMUSG00000014444.17	Piezo1	1.73556	1.3214	1.73586	0.740591	1.00982	0.407408	-0.878334	0.0495683
ENSMUSG00000014470.4	Rnf166	17.4672	14.2091	18.8623	12.8864	8.69957	8.11657	-6.94537	0.0342912
ENSMUSG00000014504.16	Srp19	15.0056	18.9336	18.1324	9.35078	15.7946	15.6137	-3.77084	0.0294986
ENSMUSG00000014550.14	Rbsn	9.04181	8.51021	8.03535	7.58641	5.48743	6.16809	-2.11515	0.0229189
ENSMUSG00000014551.8	Mrps25	2.41609	3.15019	2.36787	5.47349	4.16981	5.0255	2.24489	0.0346038
ENSMUSG00000014767.16	Tbp	1.48809	1.9933	1.98494	2.92292	3.46101	3.56962	1.49574	0.000461411
ENSMUSG00000014786.8	Slc9a5	2.48861	1.60998	2.31086	3.9857	4.95018	5.33431	2.62025	0.0220295
ENSMUSG00000014859.9	E2f4	20.1709	19.493	19.2558	11.7462	12.0701	14.1203	-6.99439	0.00941141
ENSMUSG00000014867.9	Surf4	40.7358	34.205	37.2958	26.53	17.8949	18.1601	-16.5505	0.0036822
ENSMUSG00000014956.15	Ppp1cb	15.6903	21.9294	17.5311	26.95	26.6246	24.3096	7.57784	0.0297721
ENSMUSG00000014959.12	Gorasp2	61.3753	38.3142	44.9335	19.2684	21.2498	23.6435	-26.8204	0.0370692
ENSMUSG00000015002.18	Efr3a	5.86033	5.54255	5.53975	15.3432	9.44771	10.47	6.10609	0.0352823
ENSMUSG00000015023.7	Ddx19a	45.3374	32.82	35.3577	15.7822	17.3905	15.2739	-21.6895	0.0174054
ENSMUSG00000015095.12	Fbxw5	18.2516	16.1636	19.7973	16.1398	10.9344	11.8995	-5.07957	0.0467034
ENSMUSG00000015120.15	Ube2i	17.1366	16.3145	17.6904	15.3112	10.2157	11.8116	-4.60097	0.0401691
ENSMUSG00000015126.9	Tsr3	32.2062	31.5194	28.342	22.3523	20.3653	23.2232	-8.70894	0.0207979
ENSMUSG00000015189.12	Casd1	7.84243	13.9684	9.66368	44.1825	31.1811	39.8422	27.9104	0.0192259
ENSMUSG00000015214.14	Mtmr1	7.8934	10.405	7.46349	14.4667	16.3669	16.0446	7.03876	0.0061986
ENSMUSG00000015217.11	Hmgb3	30.5257	28.5395	26.7213	15.6263	11.2641	14.9489	-14.6491	0.00581318
ENSMUSG00000015247.10	Nipsnap3b	3.7394	6.04699	3.58817	8.13287	9.17662	9.44893	4.46129	0.0149464
ENSMUSG00000015290.15	Ubl4a	17.1906	17.2256	16.2684	12.8599	11.8198	12.8278	-4.39241	0.00816027
ENSMUSG00000015377.9	Dennd6b	5.22589	3.71422	6.70453	11.6309	6.68272	10.3189	4.32927	0.0272595
ENSMUSG00000015396.4	Cd83	0.719719	1.03463	2.16225	5.551	2.93616	4.24497	2.93851	0.0450942
ENSMUSG00000015488.14	Cacfd1	14.2053	16.6082	13.1931	8.10033	8.94171	6.90361	-6.68698	0.00269183
ENSMUSG00000015605.5	Srf	10.7563	9.78579	9.84045	7.88752	5.0801	5.62692	-3.92934	0.00948293
ENSMUSG00000015652.9	Steap1	0.147906	0.178792	0.359645	0.93915	0.731344	0.865988	0.616713	0.00994066
ENSMUSG00000015653.13	Steap2	1.65769	1.12168	1.18281	5.87561	5.84995	3.35167	3.70502	0.0208924
ENSMUSG00000015668.13	Pdzd11	6.08769	11.6574	5.46921	17.9215	18.8516	19.1709	10.9099	0.0150158
ENSMUSG00000015671.11	Psma2	45.417	77.4083	70.4753	33.1789	48.7731	44.7058	-22.2142	0.0240499
ENSMUSG00000015747.5	Vps45	3.85085	7.53804	5.14926	13.8546	11.6625	14.1893	7.72276	0.025665
ENSMUSG00000015750.15	Aph1a	11.3339	14.3425	11.5204	8.97887	6.11879	4.85671	-5.74746	0.0409708
ENSMUSG00000015757.10	Ppil4	9.28553	10.3465	8.59108	11.5235	13.8137	13.5778	3.56394	0.0231624
ENSMUSG00000015776.12	Med22	18.0037	16.3613	18.4605	14.0617	7.91363	10.3024	-6.84923	0.0211709
ENSMUSG00000015846.14	Rxra	17.8713	18.5547	15.5566	6.01003	9.32379	6.79896	-9.94992	0.00464144
ENSMUSG00000015942.9	Gtf2ird2	6.12695	5.21234	5.77539	4.49654	2.63284	2.38848	-2.53227	0.018956
ENSMUSG00000015947.10	Fcgr1	0.132371	0	0.099113	1.20849	1.14196	0.789161	0.969377	0.0102474
ENSMUSG00000015971.5	Actr8	4.70265	4.02215	3.85307	5.62384	5.23325	5.16191	1.14704	0.00507054
ENSMUSG00000016018.4	Skiv2l2	9.48968	14.9811	9.8121	14.4981	22.3623	20.7221	7.76655	0.0227182
ENSMUSG00000016356.18	Col20a1	1.43549	1.02371	0.829957	4.15976	2.35481	4.28231	2.50257	0.0283167
ENSMUSG00000016382.15	Pls3	2.90314	1.43504	5.13018	18.3115	9.15373	14.0301	10.6756	0.0233348
ENSMUSG00000016503.16	Gtf3a	7.25624	8.27971	6.36128	4.39712	3.34427	3.24502	-3.63694	0.0154004
ENSMUSG00000016528.10	Mapkapk2	20.9998	16.077	21.6082	12.1234	9.29232	8.60612	-9.55438	0.0173288
ENSMUSG00000016534.15	Lamp2	11.6293	10.732	12.7461	18.0862	18.7739	15.1766	5.64307	0.0387739
ENSMUSG00000016554.8	Eif3d	71.2281	62.6371	68.0245	43.4945	36.5995	48.9944	-24.2671	0.00591831
ENSMUSG00000016624.15	Phf21b	6.45304	6.52187	6.27339	3.89176	4.46331	4.97091	-1.97411	0.0163341
ENSMUSG00000016637.6	Ift27	33.1284	38.2854	31.9367	21.0313	15.616	21.9583	-14.9149	0.0314021
ENSMUSG00000016758.3	Bik	0.308391	0.255563	0.73356	0	0	0.327056	-0.323486	0.00908993
ENSMUSG00000016833.14	Mrps18c	24.1942	55.4375	40.6425	19.6054	40.8324	30.8967	-9.64661	0.039662
ENSMUSG00000016946.5	Kctd5	11.175	11.4848	11.1972	8.41716	6.61074	6.05919	-4.25665	0.0149579
ENSMUSG00000017146.12	Brca1	0.260312	0.384804	0.227444	0.600945	1.09489	0.904066	0.57578	0.0197537
ENSMUSG00000017221.14	Psmd3	20.0424	16.6831	20.6612	16.4294	8.20241	7.99911	-8.25195	0.0437181
ENSMUSG00000017288.15	Vps53	12.1177	11.7579	9.92498	9.41467	7.39536	8.18277	-2.93595	0.0308647
ENSMUSG00000017307.15	Acot8	7.4517	8.64773	8.62449	6.64425	7.31029	7.60478	-1.05487	0.0103274
ENSMUSG00000017404.12	Rpl19	580.328	530.258	660.939	234.434	420.1	410.998	-235.331	0.0375852
ENSMUSG00000017421.18	Zfp207	7.79212	8.80461	9.59008	26.013	25.9869	26.5557	17.4562	0.000246074
ENSMUSG00000017478.15	Zc3h18	6.04005	5.76417	4.85191	5.63647	4.25797	3.89671	-0.954992	0.0477247
ENSMUSG00000017485.11	Top2b	20.9816	26.7157	20.8014	23.899	32.6058	26.9798	4.99532	0.0204422
ENSMUSG00000017550.14	Atad5	1.44955	1.83207	1.46565	2.69103	2.36544	2.79205	1.03375	0.0271801
ENSMUSG00000017677.11	Wsb1	7.70839	7.7752	7.73076	24.2098	16.017	17.4926	11.5017	0.0227021
ENSMUSG00000017721.15	Pigt	56.266	36.0193	43.0332	20.4185	21.8214	19.8729	-24.4019	0.0301558
ENSMUSG00000017734.15	Dbndd2	13.5701	21.2305	13.4546	7.53514	8.11463	7.70389	-8.30051	0.0374477
ENSMUSG00000017747.13	Ghdc	1.65926	1.52597	1.54023	2.8845	1.91896	2.29263	0.790213	0.0408815
ENSMUSG00000017760.15	Ctsa	15.2459	11.921	15.4996	19.8395	15.9405	19.9121	4.3419	0.000759911
ENSMUSG00000017778.14	Cox7c	181.954	376.075	261.327	115.355	207.248	162.24	-111.504	0.0329934
ENSMUSG00000017802.14	Retreg3	37.4894	41.6636	34.5589	34.3524	34.588	31.0665	-4.56834	0.0340748
ENSMUSG00000017831.7	Rab5a	59.464	57.3733	53.6382	44.3113	35.011	34.3118	-18.9471	0.00597428
ENSMUSG00000017999.16	Ddx27	7.68379	8.27474	8.40379	5.37563	4.22475	4.77106	-3.33029	0.0119841
ENSMUSG00000018068.13	Ints2	1.14644	1.20031	1.44058	4.1594	2.4697	2.85744	1.89974	0.0382815
ENSMUSG00000018167.10	Stard3	8.07786	7.30797	7.19768	6.74366	4.89823	6.2574	-1.56141	0.0354018
ENSMUSG00000018199.8	Trove2	10.6423	9.73251	9.2206	25.0496	21.4723	26.176	14.3675	0.00540294
ENSMUSG00000018217.12	Pmp22	6.69593	2.17421	8.43705	14.64	9.10858	14.574	7.00514	0.00276267
ENSMUSG00000018286.6	Psmb6	114.098	107.007	116.319	54.5228	76.6295	79.4779	-42.2646	0.0205965
ENSMUSG00000018347.16	Zkscan6	3.44493	2.58635	3.60657	5.54553	3.64809	5.0636	1.53979	0.0182745
ENSMUSG00000018372.13	Cep95	2.26714	3.12648	3.05148	4.72986	4.081	4.87439	1.74672	0.028639
ENSMUSG00000018377.10	Vezf1	57.4175	65.9546	47.4224	36.1079	39.083	35.534	-20.0232	0.0222661
ENSMUSG00000018395.19	Kif3a	6.3251	8.77825	7.83472	29.1423	16.0991	20.5567	14.2867	0.0439604
ENSMUSG00000018433.14	Nol11	7.15774	6.92814	6.73956	8.72902	9.42895	10.5232	2.61858	0.02754
ENSMUSG00000018442.13	Derl2	2.79688	3.77758	3.8066	5.16504	4.69444	4.74302	1.40715	0.0497585
ENSMUSG00000018446.8	C1qbp	20.3891	20.82	19.0086	12.1472	8.19421	7.88844	-10.6626	0.00711876
ENSMUSG00000018541.10	Cwc25	7.14611	6.58351	7.48126	6.3402	5.92324	6.38759	-0.853281	0.010776
ENSMUSG00000018559.16	Ctdnep1	32.9692	32.4258	33.2146	23.092	19.8076	19.5506	-12.0532	0.0043305
ENSMUSG00000018593.13	Sparc	88.0057	24.6195	125.41	174.094	60.4562	158.502	51.6722	0.0477432
ENSMUSG00000018651.14	Tada2a	5.29935	5.93933	5.41538	7.85242	7.68316	10.2798	3.05378	0.0411653
ENSMUSG00000018666.13	Cbx1	8.47427	12.8466	7.63465	18.5004	15.931	15.6859	7.05392	0.0380272
ENSMUSG00000018678.13	Sp2	10.7415	9.54824	10.4355	5.11655	5.00081	4.23503	-5.4576	0.00389409
ENSMUSG00000018707.13	Dync1h1	75.3328	97.9391	69.3427	39.2847	42.3652	41.0815	-39.9611	0.0194645
ENSMUSG00000018750.14	Zbtb4	12.3438	14.6461	10.2691	19.2614	19.8294	19.4254	7.0857	0.0126718
ENSMUSG00000018761.14	Mpdu1	30.049	28.3637	26.1372	14.6337	16.9007	22.1697	-10.2819	0.0460553
ENSMUSG00000018770.9	Atp5g3	140.371	186.921	138.299	72.2735	84.7965	91.7188	-72.2675	0.0232951
ENSMUSG00000018800.14	Abca5	5.53227	3.90363	4.59279	12.4607	9.34427	9.05084	5.60905	0.0079991
ENSMUSG00000018820.13	Zfyve27	6.97986	3.87127	6.69772	9.71379	6.95479	7.89621	2.33864	0.028085
ENSMUSG00000018821.3	Avpi1	15.4736	14.1897	16.7388	10.4812	11.1172	11.9245	-4.29307	0.00987523
ENSMUSG00000018841.17	Rad51d	2.48654	2.27952	1.82749	4.05586	3.49151	3.00358	1.31913	0.00446641
ENSMUSG00000018848.4	Rars	10.9949	13.3795	11.3849	17.3761	16.6977	18.0609	5.45847	0.0182849
ENSMUSG00000018923.13	Med11	6.03204	11.3773	5.16312	10.7325	15.7826	13.0556	5.66607	0.0183507
ENSMUSG00000019039.13	Dalrd3	20.5346	20.6457	23.1277	12.9197	17.4263	17.2608	-5.56703	0.0244241
ENSMUSG00000019082.18	Slc25a22	10.1135	13.0262	10.2389	6.47769	6.99947	6.90313	-4.33278	0.018255
ENSMUSG00000019087.13	Atp6ap1	48.0114	32.1704	42.9374	32.378	24.1074	37.4677	-9.72206	0.0429378
ENSMUSG00000019173.11	Rab5c	61.3881	67.816	50.4673	53.2336	38.4539	33.0567	-18.309	0.0482127
ENSMUSG00000019179.10	Mdh2	108.056	111.433	93.8761	48.0014	53.8692	68.8325	-47.5542	0.0259537
ENSMUSG00000019261.3	Map1s	1.10062	1.1175	1.24079	1.37323	1.49368	1.43544	0.281151	0.01662
ENSMUSG00000019297.9	Nop9	6.41806	4.92357	5.6989	3.18374	2.82856	2.2862	-2.91401	0.00973827
ENSMUSG00000019433.9	Gipc1	30.0914	35.1384	31.5532	22.4773	15.6236	16.0628	-14.2065	0.0277633
ENSMUSG00000019470.12	Xab2	13.8799	11.2307	13.7298	11.1616	8.37561	10.2844	-3.00629	0.00273083
ENSMUSG00000019478.16	Rab4a	32.929	17.8875	27.6191	16.3166	13.4148	12.7846	-11.9732	0.0435429
ENSMUSG00000019578.11	Ubxn6	21.4007	28.7462	24.7542	12.4806	15.2543	17.5023	-9.88795	0.0168948
ENSMUSG00000019579.13	Mydgf	23.1481	30.0523	27.8544	17.9475	25.3064	25.7933	-4.00254	0.0274982
ENSMUSG00000019659.8	Ccdc12	20.9805	20.163	18.1825	10.4093	17.197	11.6523	-6.68912	0.0465265
ENSMUSG00000019699.16	Akt3	20.6048	23.471	19.8215	33.4991	32.3287	31.4727	11.1344	0.00564828
ENSMUSG00000019710.13	Mrpl24	15.5137	17.4408	14.4701	22.8303	28.9252	30.2052	11.512	0.0208954
ENSMUSG00000019715.14	Gle1	9.54183	8.81078	10.0532	7.08895	7.06941	7.75242	-2.16501	0.00491827
ENSMUSG00000019732.14	Calr3	0.858395	1.07073	1.24756	2.06125	1.70708	2.64138	1.07768	0.0208855
ENSMUSG00000019763.11	Rmnd1	1.11896	1.66473	1.18102	4.45572	3.27215	3.30799	2.35705	0.0220681
ENSMUSG00000019774.8	Mtrf1l	0.693093	1.37786	1.05148	3.25863	2.43241	2.88549	1.81803	0.0265207
ENSMUSG00000019782.10	Rwdd1	64.121	82.227	80.2226	42.7489	59.2	64.6502	-19.9905	0.00627129
ENSMUSG00000019791.12	Hint3	1.22295	2.2153	1.70405	2.07725	2.71332	2.48045	0.709569	0.011224
ENSMUSG00000019795.17	Pcmt1	12.1167	11.2539	12.5044	13.8249	13.5445	16.7174	2.73731	0.0343299
ENSMUSG00000019813.16	Cep57l1	0.47083	0.959736	0.630847	1.37757	2.25298	2.38063	1.31659	0.0162911
ENSMUSG00000019826.11	Zbtb24	4.6158	3.80735	4.84308	3.21397	2.9213	3.97776	-1.05106	0.0133808
ENSMUSG00000019837.8	Gtf3c6	7.60837	10.4473	9.07462	9.59922	11.8272	12.8568	2.38429	0.0402588
ENSMUSG00000019863.7	Qrsl1	2.72254	2.6728	3.06209	5.28361	3.7053	5.60661	2.04603	0.0281137
ENSMUSG00000019864.14	Rtn4ip1	0.868295	0.932691	1.13928	2.29539	1.49885	1.81123	0.888401	0.0409173
ENSMUSG00000019868.16	Vta1	8.66369	12.5375	8.97715	17.7284	16.9156	18.69	7.71855	0.0221428
ENSMUSG00000019877.10	Serinc1	68.1843	57.4267	63.3554	151.748	120.628	136.99	73.4667	0.00317103
ENSMUSG00000019878.8	Hsf2	2.76966	2.72678	2.81523	5.69569	4.11148	5.10536	2.20029	0.0194573
ENSMUSG00000019883.11	Echdc1	2.34807	2.28767	2.50567	4.82927	5.78919	5.07529	2.85078	0.00642718
ENSMUSG00000019888.16	Mgat4c	0.162493	0.297748	0.173892	1.17786	0.613733	0.692176	0.616545	0.0486438
ENSMUSG00000019891.15	Dcbld1	1.76243	1.26544	1.80853	1.09687	0.910197	0.896887	-0.644144	0.0285757
ENSMUSG00000019894.14	Slc6a15	5.49936	3.16657	4.56539	6.91416	5.20535	5.4921	1.4601	0.022653
ENSMUSG00000019916.14	P4ha1	7.5677	8.17722	6.29417	13.5375	12.4381	14.8411	6.25922	0.0187008
ENSMUSG00000019917.10	Sept10	1.1149	0.696764	1.13636	3.1353	2.64934	2.9481	1.92824	0.000507078
ENSMUSG00000019920.17	Lims1	5.64793	3.84436	4.15378	6.69472	7.40873	7.97274	2.81004	0.0432284
ENSMUSG00000019923.14	Zwint	24.8402	32.318	50.4695	87.7282	78.3624	96.2885	51.5838	0.00589772
ENSMUSG00000019943.10	Atp2b1	21.4752	17.2873	14.7909	35.3095	29.0614	22.8932	11.2369	0.0107691
ENSMUSG00000019948.4	Actr6	11.8023	24.2352	17.4898	17.9942	27.3485	24.6113	5.4756	0.0228044
ENSMUSG00000019975.12	Ikbip	3.06961	9.20148	4.30278	8.96913	13.2199	10.1776	5.26422	0.0068583
ENSMUSG00000019988.7	Nedd1	1.31012	1.82582	1.25159	2.51625	3.81146	3.49255	1.81091	0.014146
ENSMUSG00000020014.17	Cfap54	0.84017	0.761737	0.725235	2.16853	1.66657	1.3428	0.950253	0.0220492
ENSMUSG00000020022.16	Ndufa12	66.9344	70.9276	70.7322	35.5465	55.0543	55.307	-20.8954	0.0288362
ENSMUSG00000020024.7	Cep83	1.19636	1.14961	1.58515	3.84138	2.34443	2.85348	1.70272	0.0344435
ENSMUSG00000020038.10	Cry1	31.6946	27.3427	31.3325	14.2039	15.7272	15.1484	-15.0968	0.00681711
ENSMUSG00000020056.16	Washc3	2.41091	4.15105	3.0118	3.16206	5.25898	4.85444	1.23391	0.0308058
ENSMUSG00000020063.16	Sirt1	12.9374	14.0122	12.0655	8.58378	7.80966	9.51603	-4.36856	0.0268143
ENSMUSG00000020069.16	Hnrnph3	10.8608	8.19628	10.1744	20.1781	26.8104	22.8007	13.5192	0.0190963
ENSMUSG00000020074.7	Ccar1	8.86346	8.86275	8.12908	12.6017	14.1252	16.0003	5.62397	0.0215426
ENSMUSG00000020076.7	Ddx50	12.0653	13.648	11.9379	9.54069	10.6761	11.0199	-2.13813	0.0377767
ENSMUSG00000020077.14	Srgn	0.228518	0.250277	0.778444	0.780557	1.79514	2.19981	1.17276	0.0321004
ENSMUSG00000020109.13	Dnajb12	22.6251	20.0101	19.8079	13.7218	13.5374	13.4424	-7.2472	0.00641118
ENSMUSG00000020124.10	Usp15	1.91822	2.08972	2.26083	5.2022	4.26948	5.11973	2.77421	0.00658531
ENSMUSG00000020131.14	Pcsk4	3.77175	4.18586	4.44798	1.62873	2.92509	3.13014	-1.57388	0.0156356
ENSMUSG00000020137.5	Thap2	0.73287	2.43138	0.831066	7.75412	7.09636	7.05547	5.97021	0.00658445
ENSMUSG00000020163.12	Uqcr11	179.677	317.48	202.805	101.409	158.334	146.13	-98.0295	0.0440264
ENSMUSG00000020166.15	Cnot2	15.754	16.8527	14.7596	22.1053	20.3131	19.8186	4.9569	0.0136458
ENSMUSG00000020184.15	Mdm2	12.2535	10.9459	11.0778	9.87972	8.80642	9.12118	-2.15662	0.00155968
ENSMUSG00000020186.7	Csrp2	1.98107	3.10686	5.91077	5.76759	5.05662	8.17319	2.66623	0.0212113
ENSMUSG00000020189.14	Osbpl8	6.45984	9.05486	6.53816	13.3806	21.0104	14.6658	9.00132	0.0136344
ENSMUSG00000020191.11	Spata48	0.659395	0.898164	0.710316	0.306696	0.380648	0.379691	-0.40028	0.0105085
ENSMUSG00000020211.15	Sf3a2	16.7318	15.4595	17.728	10.0849	8.78391	7.54864	-7.83393	0.010842
ENSMUSG00000020216.13	Jsrp1	0.510152	0.367479	0.3366	1.08881	0.595656	0.786497	0.41891	0.0274176
ENSMUSG00000020232.17	Hmg20b	9.66228	10.4995	10.4352	4.802	8.0793	7.30334	-3.47077	0.0204586
ENSMUSG00000020238.14	Ncln	11.6496	10.8116	10.4775	10.988	9.76372	9.04135	-1.04853	0.0213002
ENSMUSG00000020246.13	Hcfc2	3.47935	3.54425	3.16176	4.69928	4.79823	5.5946	1.63558	0.0273066
ENSMUSG00000020248.18	Nfyb	6.6085	7.24812	6.30453	8.14866	11.0772	9.56903	2.87793	0.0263696
ENSMUSG00000020267.6	Hint1	221.926	312.462	299.605	145.521	162.651	187.798	-112.674	0.0168053
ENSMUSG00000020273.13	Papolg	2.8132	3.26314	3.10736	6.31276	6.54508	6.69998	3.45804	0.000353995
ENSMUSG00000020283.5	Pex13	8.77105	11.1697	9.56228	11.7696	14.2488	15.3359	3.95041	0.0246865
ENSMUSG00000020284.16	1810043G02Rik	6.40986	7.38771	5.80688	3.44088	4.1227	3.29704	-2.91461	0.0028167
ENSMUSG00000020289.15	Nprl3	1.21675	1.07175	1.40933	2.58959	1.44996	2.30835	0.883355	0.0457274
ENSMUSG00000020290.14	Xpo1	10.885	15.664	13.3425	31.5283	35.849	29.0747	18.8535	0.00341534
ENSMUSG00000020305.13	Asb3	1.31769	2.63384	1.9527	3.27583	3.38098	3.55761	1.43673	0.02865
ENSMUSG00000020307.15	Cdc34	24.1342	35.9953	37.3391	11.5456	15.0972	12.4475	-19.4594	0.0164857
ENSMUSG00000020309.6	Chac2	5.16353	8.89722	6.12207	10.9296	12.9262	14.4353	6.03608	0.0199772
ENSMUSG00000020326.7	Ccng1	23.4268	34.1439	28.9908	47.4868	50.746	47.1959	19.6224	0.00654036
ENSMUSG00000020335.13	Zfp354b	0.323028	0.691787	0.346667	2.43219	1.91102	1.92394	1.63522	0.012048
ENSMUSG00000020359.13	Phykpl	0.48483	0.752172	0.409798	0.905335	0.861625	0.774755	0.298305	0.0447346
ENSMUSG00000020364.14	Zfp354a	1.86028	2.63481	2.03466	2.90377	3.52688	3.44806	1.11632	0.00935067
ENSMUSG00000020368.15	Canx	65.5672	60.5423	50.331	109.355	82.2473	95.9866	37.0494	0.0202473
ENSMUSG00000020380.16	Rad50	1.38055	1.51822	1.149	4.35506	2.89779	3.93982	2.38163	0.0209784
ENSMUSG00000020397.15	Med7	4.6271	5.08381	4.89468	6.56142	6.87533	7.8846	2.23859	0.0136688
ENSMUSG00000020409.10	Slu7	18.9914	18.0383	16.4059	22.3914	22.7312	23.5473	5.07812	0.0218201
ENSMUSG00000020420.8	Zfp607a	0.659149	0.635293	0.748019	0.856967	0.863948	0.928926	0.20246	0.00236624
ENSMUSG00000020436.17	Gabrg2	3.00594	4.10335	8.59257	38.4332	22.1873	27.1694	24.0294	0.0259686
ENSMUSG00000020440.13	Arf5	73.8906	78.3562	84.7345	37.4103	40.228	35.568	-41.2583	0.00459471
ENSMUSG00000020453.17	Patz1	8.32078	7.52163	8.25099	6.23	4.62091	3.72512	-3.17246	0.0236719
ENSMUSG00000020454.17	Eif4enif1	9.41987	9.25227	8.13673	7.3912	4.84456	5.75104	-2.94069	0.0289914
ENSMUSG00000020460.15	Rps27a	282.876	485.577	483.728	136.253	266.753	203.061	-215.371	0.0154275
ENSMUSG00000020462.14	Cfap36	58.4263	75.2286	74.0816	40.5227	50.1614	42.1766	-24.9586	0.0126208
ENSMUSG00000020464.15	Pnpt1	2.97217	4.44826	4.37856	10.6862	8.27693	8.72616	5.29675	0.0245062
ENSMUSG00000020477.10	Mrps24	18.3648	24.6613	21.706	13.3835	14.9481	13.9467	-7.48454	0.0160183
ENSMUSG00000020484.18	Xbp1	4.99827	5.46689	6.03147	22.7716	16.5212	22.954	15.2501	0.00932421
ENSMUSG00000020495.13	Smg8	7.84613	6.74458	8.8745	6.2747	4.19409	6.80302	-2.06447	0.00911716
ENSMUSG00000020513.15	Tubd1	0.420571	0.759821	0.338461	1.72738	2.12106	2.06539	1.46499	0.00400497
ENSMUSG00000020514.8	Mrpl22	25.2241	30.9388	29.2836	14.8673	23.5142	22.716	-8.11634	0.0096996
ENSMUSG00000020515.13	Cnot8	26.8963	25.6001	26.1971	19.3242	19.9143	21.1277	-6.1091	0.00742454
ENSMUSG00000020521.7	Rnft1	3.81231	2.73563	3.17086	5.65437	5.51769	5.4721	2.30845	0.0067701
ENSMUSG00000020526.12	Znhit3	13.4977	16.0312	18.7024	7.86093	12.5752	10.6709	-5.7081	0.0248145
ENSMUSG00000020546.14	Stxbp4	1.68498	1.90992	1.59753	2.97264	2.88408	2.75124	1.13851	0.00315136
ENSMUSG00000020571.12	Pdia6	11.9794	14.2322	10.3656	26.221	25.5093	33.5267	16.2266	0.0225909
ENSMUSG00000020572.8	Nampt	6.96851	8.99312	7.58192	17.3723	21.2012	19.0934	11.3745	0.00106315
ENSMUSG00000020576.10	Nbas	2.00226	2.7086	1.95094	6.67197	3.91016	4.90997	2.94343	0.0494214
ENSMUSG00000020585.4	Laptm4a	77.0952	57.1054	82.7057	115.469	94.1478	104.774	32.4949	0.0124587
ENSMUSG00000020590.16	Snx13	3.66023	5.00673	3.51015	8.60727	7.31648	7.74522	3.83062	0.0198903
ENSMUSG00000020601.8	Trib2	33.4336	30.054	31.1999	36.714	34.069	37.764	4.6198	0.0216952
ENSMUSG00000020621.6	Rdh14	26.4614	32.3827	31.5108	21.985	25.8421	24.494	-6.01125	0.00820419
ENSMUSG00000020627.10	Klhl29	12.0625	11.4293	11.9937	7.49397	7.82848	5.57702	-4.86198	0.0138352
ENSMUSG00000020630.9	Rnaseh1	2.17319	2.27282	2.48788	3.19472	2.59999	3.18955	0.683452	0.0382199
ENSMUSG00000020640.10	Itsn2	3.61577	3.682	3.1775	6.41918	6.39412	5.57898	2.639	0.00105914
ENSMUSG00000020647.10	Ncoa1	27.1728	23.8843	20.761	19.4372	18.2135	14.8882	-6.4264	0.00514845
ENSMUSG00000020660.6	Pomc	2.07285	1.1837	2.73391	7.46903	3.92139	8.99044	4.7968	0.0227253
ENSMUSG00000020664.10	Dld	33.1777	54.3506	43.0996	47.2854	68.3771	61.2164	15.417	0.00379082
ENSMUSG00000020677.7	Ddx52	14.415	22.0749	19.704	17.5022	28.4812	28.2115	6.00039	0.0313549
ENSMUSG00000020680.15	Taf15	10.5175	7.36339	6.94589	16.205	12.9186	12.0375	5.44479	0.000549725
ENSMUSG00000020687.13	Cdc27	4.7778	5.41914	5.40109	12.1294	8.84069	9.02341	4.79848	0.0320837
ENSMUSG00000020700.11	Map3k3	7.63446	5.73605	7.99317	5.87815	5.12611	5.63859	-1.57361	0.0457555
ENSMUSG00000020706.13	Ftsj3	3.1014	4.64517	3.70225	8.47942	5.87755	8.00231	3.63682	0.0497495
ENSMUSG00000020719.14	Ddx5	190.842	183.698	175.855	232.814	214.132	240.271	45.6076	0.0223359
ENSMUSG00000020732.13	Rab37	1.14352	0.902509	1.08601	0.691451	0.699244	0.637628	-0.367904	0.0233005
ENSMUSG00000020743.15	Mif4gd	18.4921	17.221	20.6967	9.87244	12.9965	13.0877	-6.81771	0.0179818
ENSMUSG00000020770.13	Unk	8.79063	9.61986	8.56629	7.3233	7.61093	7.15243	-1.63004	0.00666282
ENSMUSG00000020801.8	Med31	13.0425	25.4395	21.5454	9.91665	20.4442	18.2233	-3.81444	0.0116686
ENSMUSG00000020804.12	Aanat	0.780179	0.482701	0.699542	0.354386	0.224687	0.116483	-0.422289	0.0230039
ENSMUSG00000020812.17	1810032O08Rik	5.26795	4.68429	4.82182	1.66268	2.75026	2.35514	-2.66866	0.016231
ENSMUSG00000020840.10	Blmh	12.38	12.2812	12.9561	16.6092	14.3144	14.6062	2.63748	0.0408037
ENSMUSG00000020846.6	Rflnb	2.59283	1.56256	2.80613	1.80103	0.644021	0.809391	-1.23569	0.0419221
ENSMUSG00000020847.15	Rph3al	1.01142	1.09602	1.06918	0.407417	0.503447	0.878294	-0.462487	0.0382518
ENSMUSG00000020850.14	Prpf8	64.1542	52.613	54.0462	49.6796	40.3411	42.7998	-12.6643	0.00280368
ENSMUSG00000020857.11	Nme2	34.9107	59.7601	53.0598	28.2339	33.9739	36.5162	-16.3355	0.0488269
ENSMUSG00000020863.15	Luc7l3	16.7258	17.5363	20.3468	38.028	38.5188	39.9067	20.6149	0.00033706
ENSMUSG00000020869.8	Lrrc59	37.3744	35.3764	34.9948	30.8997	16.5068	20.9643	-13.1249	0.0339543
ENSMUSG00000020893.17	Per1	15.993	10.9897	16.9285	8.26701	6.66379	7.85429	-7.04204	0.018984
ENSMUSG00000020903.13	Stx8	3.01991	3.80145	3.79243	3.80735	4.74788	5.22619	1.05587	0.0161384
ENSMUSG00000020946.13	Gosr2	32.2926	30.3958	31.5183	28.8037	25.5219	25.9429	-4.64607	0.00848317
ENSMUSG00000020948.9	Klhl28	2.42856	2.8098	2.17339	7.14698	7.348	7.44086	4.84136	0.00102289
ENSMUSG00000020955.9	Ap4s1	31.6058	52.4603	44.0923	48.8263	57.9936	61.1571	13.2728	0.037757
ENSMUSG00000020962.14	Gtf2a1	10.9246	10.2109	8.74517	18.9793	17.2767	16.7795	7.71831	0.000891154
ENSMUSG00000020964.14	Sel1l	9.44376	6.67472	7.79866	14.6976	9.35952	10.1475	3.42914	0.0323574
ENSMUSG00000020982.9	Nemf	3.0937	4.49512	4.71998	7.47688	9.59994	9.68824	4.81876	0.00105146
ENSMUSG00000020986.13	Sec23a	24.0849	24.9436	21.2287	30.9788	29.0377	34.4582	8.07253	0.0480809
ENSMUSG00000020988.9	L2hgdh	2.34396	1.66683	2.62944	5.35901	3.45864	3.56817	1.9152	0.0431768
ENSMUSG00000020993.9	Trappc6b	35.7998	33.795	35.0463	18.7515	22.577	23.9618	-13.117	0.0108681
ENSMUSG00000020994.5	Pnn	18.4812	15.4133	19.244	31.9495	24.143	25.7596	9.57117	0.0214847
ENSMUSG00000021018.7	Polr2h	4.98	10.0274	6.34097	11.4535	12.356	13.8293	5.43017	0.0375399
ENSMUSG00000021022.9	Ppp2r3c	2.63681	5.58622	4.59035	6.10256	7.18501	7.23582	2.57	0.0207316
ENSMUSG00000021024.14	Psma6	91.0746	109.07	108.975	66.8131	68.883	74.6547	-32.9227	0.00968526
ENSMUSG00000021025.8	Nfkbia	44.0465	26.8289	39.1843	16.379	15.732	17.646	-20.1009	0.0266607
ENSMUSG00000021028.8	Mbip	9.92871	11.347	12.4055	14.9446	16.3469	16.7475	4.78595	0.00107241
ENSMUSG00000021038.17	Vipas39	9.48411	9.36558	9.68731	13.4934	10.5506	13.1236	2.87688	0.0396213
ENSMUSG00000021044.15	Adck1	2.17128	1.58686	1.86495	4.00353	2.17463	4.22628	1.59378	0.0468722
ENSMUSG00000021066.9	Atl1	1.07902	0.782579	1.91445	7.12736	3.09257	4.47447	3.63945	0.04729
ENSMUSG00000021102.4	Glrx5	20.388	15.1991	22.0368	8.70387	7.64806	6.44254	-11.6098	0.018878
ENSMUSG00000021112.9	Mpp5	6.49854	11.4509	6.31647	11.2047	14.9349	14.4798	5.45119	0.0300866
ENSMUSG00000021113.5	Snapc1	1.94558	2.31226	2.30122	5.61023	4.19225	3.97282	2.40541	0.0313531
ENSMUSG00000021114.9	Atp6v1d	18.0875	25.6368	24.4403	34.0641	29.4715	35.6531	10.3414	0.0497699
ENSMUSG00000021116.10	Eif2s1	5.62092	8.16652	6.29038	12.7093	15.8218	16.2481	8.23378	0.00558242
ENSMUSG00000021120.11	Pigh	2.0135	2.42919	2.06648	5.32483	4.47467	4.17885	2.48973	0.0131083
ENSMUSG00000021131.14	Erh	32.6108	44.4758	31.6551	19.407	27.6926	26.8957	-11.5821	0.0415392
ENSMUSG00000021179.8	Nrde2	9.10305	7.70132	9.15373	6.77488	5.09355	7.46406	-2.20854	0.00739977
ENSMUSG00000021192.16	Golga5	19.2096	15.2285	16.7367	11.5366	11.9667	13.1396	-4.84398	0.0380156
ENSMUSG00000021213.12	Akr1c13	0.433593	0.210577	1.04129	0.935933	1.1058	1.43648	0.597584	0.029514
ENSMUSG00000021222.9	Dcaf4	2.48618	2.86299	2.87351	5.78813	3.70126	5.55058	2.27243	0.0457835
ENSMUSG00000021234.9	Fam161b	0.475953	1.1749	0.49194	2.70367	1.84774	2.59857	1.66906	0.0395189
ENSMUSG00000021235.13	Coq6	5.33092	4.14887	5.2355	4.157	3.35499	3.83794	-1.12179	0.0118975
ENSMUSG00000021258.10	Ccnk	11.0504	8.76741	9.10232	10.0334	8.31707	8.00197	-0.855883	0.0262397
ENSMUSG00000021271.5	Zfp839	2.3153	3.15025	2.61331	4.01907	3.92889	4.1692	1.3461	0.021277
ENSMUSG00000021273.10	Fdft1	7.94478	4.42188	9.01559	15.7778	11.8259	11.885	6.0355	0.0313841
ENSMUSG00000021282.17	Eif5	19.0227	18.1674	22.5943	15.0624	13.6246	16.0665	-5.01034	0.0116125
ENSMUSG00000021290.6	2010107E04Rik	122.492	287.946	204.469	73.4537	125.219	118.965	-99.0898	0.0489441
ENSMUSG00000021311.9	Mtr	1.93581	2.5364	2.39311	4.81283	4.31711	3.60084	1.95515	0.0286944
ENSMUSG00000021327.19	Zkscan3	3.78822	3.99019	4.26166	7.71463	7.19412	9.01992	3.96287	0.0062995
ENSMUSG00000021337.8	Scgn	25.6688	21.6508	22.5555	99.5254	57.9482	56.7878	48.1287	0.0323602
ENSMUSG00000021376.11	Tpmt	1.94381	4.56638	3.08775	3.95885	5.32638	4.99602	1.5611	0.0301487
ENSMUSG00000021385.10	Ippk	2.30255	1.8721	2.27696	2.90089	2.64831	2.55948	0.552358	0.0310084
ENSMUSG00000021392.8	Nol8	1.82062	2.94344	1.984	4.15391	3.65674	3.5358	1.53279	0.0409259
ENSMUSG00000021408.15	Ripk1	0.848722	0.608244	0.715788	1.46844	0.976209	1.06553	0.445807	0.018063
ENSMUSG00000021413.9	Prpf4b	7.02977	11.7982	8.4096	23.8623	17.2893	20.0647	11.3262	0.0372625
ENSMUSG00000021420.13	Fars2	3.68705	3.85738	4.5882	2.23274	2.59366	4.04948	-1.08558	0.0300591
ENSMUSG00000021423.6	Ly86	0.221501	1.0802	0.522996	4.97957	3.778	1.94968	2.96085	0.0463792
ENSMUSG00000021427.10	Ssr1	16.0445	15.2599	14.8675	18.4225	16.2893	16.0447	1.5282	0.0349947
ENSMUSG00000021431.15	Snrnp48	1.99647	2.20808	2.59968	4.4364	4.39849	4.74613	2.25893	0.000816296
ENSMUSG00000021460.16	Auh	5.6639	5.67285	6.3922	5.09167	4.31224	4.62031	-1.23491	0.0362548
ENSMUSG00000021470.18	Ercc6l2	1.24889	1.24603	0.934351	3.08263	2.04394	2.36508	1.35413	0.0230787
ENSMUSG00000021476.9	Habp4	27.412	14.0477	25.2446	14.0753	8.47155	8.47909	-11.8928	0.0347389
ENSMUSG00000021493.15	Pdlim7	2.29168	1.56174	2.50419	5.06384	2.47499	4.26682	1.81601	0.0387469
ENSMUSG00000021495.9	Fam193b	4.09478	1.876	4.95325	7.15561	5.39045	6.02191	2.54798	0.0385029
ENSMUSG00000021497.10	Txndc15	8.5759	9.68365	9.27468	17.5769	16.155	19.0805	8.42607	0.00695952
ENSMUSG00000021504.14	B4galt7	6.44541	6.51265	7.04525	5.66467	5.33354	4.96949	-1.34521	0.0361784
ENSMUSG00000021514.18	Zfp369	2.36973	3.09355	2.65002	7.334	5.5396	5.47981	3.41337	0.0244193
ENSMUSG00000021540.16	Smad5	3.33267	6.06831	3.2098	11.8811	9.62475	10.0047	6.29995	0.024936
ENSMUSG00000021555.15	Naa35	3.62828	3.99102	4.33482	7.9857	7.20162	6.54049	3.2579	0.0172649
ENSMUSG00000021557.15	Agtpbp1	6.65061	4.59988	5.69053	12.1427	9.72274	8.46596	4.46345	0.0172298
ENSMUSG00000021576.6	Pdcd6	6.7849	5.71403	7.11214	10.4078	6.75277	11.4853	3.0116	0.0482305
ENSMUSG00000021578.17	Ccdc127	5.74718	4.16806	4.97409	7.27697	5.69529	6.46515	1.51602	3.40124e-05
ENSMUSG00000021583.7	Erap1	1.53045	1.05686	2.09832	4.55082	3.39401	2.84232	2.03384	0.0473039
ENSMUSG00000021587.5	Pcsk1	0.213254	0.0301132	0.418894	4.8698	1.78416	2.37982	2.79051	0.0481544
ENSMUSG00000021592.17	Arsk	0.797986	0.547512	0.6946	1.71054	1.88844	1.95924	1.17271	0.00621028
ENSMUSG00000021597.16	Slf1	1.49305	2.42143	2.10597	4.39484	4.05376	4.20381	2.21065	0.0134984
ENSMUSG00000021606.8	Ndufs6	56.5133	87.8538	62.8907	36.325	64.7585	54.613	-17.187	0.0315277
ENSMUSG00000021629.10	Slc30a5	4.67183	6.94325	4.56426	8.3706	9.28329	6.01266	2.49574	0.0311829
ENSMUSG00000021635.14	Rad17	3.44535	3.97546	3.61866	4.03051	4.67834	4.80681	0.825395	0.023262
ENSMUSG00000021645.16	Smn1	9.41983	6.99687	7.70345	5.79987	5.18671	5.18893	-2.64821	0.0186776
ENSMUSG00000021660.14	Btf3	108.729	110.346	126.188	79.1842	96.0098	102.081	-22.6628	0.0182245
ENSMUSG00000021661.16	Ankra2	6.51438	5.93164	8.16605	8.57647	7.44357	9.20764	1.53854	0.0174153
ENSMUSG00000021668.15	Polk	1.47168	1.76879	1.22997	2.6531	2.36599	2.31625	0.954965	0.0170447
ENSMUSG00000021690.10	Jmy	13.8805	15.2865	11.9757	10.7086	11.0669	9.81371	-3.18449	0.0165386
ENSMUSG00000021692.9	Dimt1	2.31054	2.8807	2.9758	6.60728	5.17801	6.15676	3.25834	0.015052
ENSMUSG00000021704.8	Mtx3	3.26524	2.93332	3.35682	7.23033	4.31884	5.20827	2.40068	0.0470617
ENSMUSG00000021706.14	Zfyve16	1.55995	3.80802	1.81711	6.877	6.56355	6.49173	4.24906	0.0156314
ENSMUSG00000021707.5	Dhfr	1.02857	0.938388	1.11048	1.50917	2.0482	1.81205	0.763995	0.0267798
ENSMUSG00000021711.16	Trappc13	7.51915	10.231	8.13371	15.4543	15.0321	15.7638	6.78879	0.0104621
ENSMUSG00000021712.15	Trim23	10.0213	10.2176	11.709	17.546	17.2456	15.8649	6.23623	0.0135986
ENSMUSG00000021713.9	Ppwd1	1.5716	1.3975	1.55194	3.15399	2.31731	2.57647	1.17557	0.0146313
ENSMUSG00000021715.12	Cwc27	6.78119	7.85698	9.35953	9.12221	11.2016	12.8219	3.04934	0.00667076
ENSMUSG00000021716.14	Srek1ip1	6.24024	10.1478	6.08019	14.5766	19.8021	19.5008	10.4704	0.0102591
ENSMUSG00000021737.4	Psmd6	18.6985	31.7011	29.8183	30.7148	36.6385	38.3903	8.50859	0.0265685
ENSMUSG00000021759.14	Plpp1	3.30791	2.09061	3.79917	7.48995	6.40428	8.35929	4.35194	0.000323815
ENSMUSG00000021760.4	Gpx8	5.66701	24.2136	19.4972	22.7136	28.7705	33.7232	11.9432	0.043667
ENSMUSG00000021772.15	Nkiras1	3.02115	2.48588	2.6306	5.01811	3.70726	5.84995	2.1459	0.0331156
ENSMUSG00000021785.8	Ngly1	2.21366	3.69479	2.58687	5.78145	7.27114	6.97151	3.84292	0.00246567
ENSMUSG00000021822.3	Plau	0	0	0	0.227195	0.16172	0.30117	0.230028	0.0146612
ENSMUSG00000021824.13	Ap3m1	2.7648	3.94022	3.71549	7.93302	7.57032	7.77652	4.28645	0.00561481
ENSMUSG00000021830.14	Txndc16	5.44559	6.76671	6.20963	10.4166	13.2958	12.2462	5.84557	0.00306508
ENSMUSG00000021831.9	Ero1l	5.49618	4.02951	4.92495	8.33118	11.5702	10.9064	5.4524	0.0294004
ENSMUSG00000021852.14	Slc35f4	0.189668	0.245921	0.405809	1.07521	0.509806	1.12174	0.621787	0.0393339
ENSMUSG00000021884.18	Hacl1	1.5943	1.3983	1.95412	2.68944	2.6683	2.26971	0.893573	0.0464982
ENSMUSG00000021900.10	Btd	2.64153	1.72646	2.94038	5.80596	4.74151	6.76229	3.3338	0.00274062
ENSMUSG00000021901.10	Bap1	19.2405	19.8554	18.7278	12.4784	12.3918	14.0204	-6.31104	0.00837128
ENSMUSG00000021916.16	Glt8d1	5.95889	7.52367	5.77403	11.9666	9.92904	10.1778	4.2723	0.0273271
ENSMUSG00000021917.16	Spcs1	40.7497	64.4544	55.3718	26.1181	44.3297	36.7779	-17.7834	0.00418233
ENSMUSG00000021918.10	Nek4	1.89301	2.44823	1.70336	2.69985	2.65963	2.41414	0.576335	0.0445321
ENSMUSG00000021932.13	Rnaseh2b	0.60702	0.829923	0.730566	1.27344	1.66735	1.62057	0.797952	0.00353918
ENSMUSG00000021936.14	Mapk8	5.90408	8.5546	6.76097	11.8397	12.2501	12.3769	5.08234	0.00921097
ENSMUSG00000021945.9	Zmym2	10.0816	13.4508	10.5354	20.4761	21.5323	22.9666	10.3025	0.00727513
ENSMUSG00000021951.6	Eef1akmt1	4.75858	11.1271	5.57559	24.7282	22.5421	26.6365	17.4818	0.0145555
ENSMUSG00000021952.16	Xpo4	2.45119	2.77906	2.52462	4.88024	3.77979	3.42973	1.44497	0.0496481
ENSMUSG00000021987.9	Mtmr6	15.188	18.5792	17.2218	21.0174	24.1984	28.4168	7.54786	0.0268835
ENSMUSG00000021998.16	Lcp1	0.134205	0.0626939	0.211022	0.544703	0.373557	0.362876	0.291072	0.0304512
ENSMUSG00000022012.9	Enox1	1.81658	0.931619	1.98336	5.45086	2.98101	3.13224	2.27752	0.0442281
ENSMUSG00000022016.16	Akap11	8.56549	7.36417	8.0623	23.8056	14.4441	15.9771	10.0783	0.0301187
ENSMUSG00000022019.16	Tdrd3	2.16559	2.21493	2.36418	5.50868	3.44089	4.19612	2.13367	0.0385561
ENSMUSG00000022020.15	Naa16	0.398141	0.364587	0.399488	1.0413	0.941127	0.830796	0.550336	0.00633551
ENSMUSG00000022021.14	Diaph3	0.379286	0.418735	0.324044	0.723678	0.936472	1.28755	0.608546	0.0404211
ENSMUSG00000022022.3	Mtrf1	1.54283	3.09315	2.78358	3.28304	4.31814	4.15119	1.44427	0.00556053
ENSMUSG00000022035.6	Ccdc25	9.54213	10.2624	11.5798	7.70505	7.10732	7.46863	-3.03445	0.0220494
ENSMUSG00000022044.14	Stmn4	5.49663	9.96256	12.0195	26.5908	16.9068	23.4573	13.1587	0.0438066
ENSMUSG00000022064.10	Pibf1	1.33214	2.56295	2.15648	2.35446	3.43674	3.68728	1.1423	0.0145065
ENSMUSG00000022076.10	Klhl1	0.181191	0.321665	0.362591	2.39312	1.05146	1.72905	1.43606	0.0394604
ENSMUSG00000022108.8	Itm2b	124.226	68.5893	127.037	198.234	112.368	176.721	55.8234	0.0131896
ENSMUSG00000022110.13	Sucla2	20.251	18.2541	20.8377	25.4407	29.7589	33.0422	9.63298	0.0248346
ENSMUSG00000022125.7	Cln5	3.27539	3.84311	4.41365	8.83865	9.8459	6.51055	4.55431	0.0331638
ENSMUSG00000022139.17	Mbnl2	7.40735	7.24481	7.39523	8.569	9.95622	9.72244	2.06676	0.0236264
ENSMUSG00000022142.7	Nup155	3.66414	4.42481	4.25652	8.38827	7.701	8.0745	3.93943	0.00565045
ENSMUSG00000022160.18	Mettl3	1.55983	2.58778	2.22176	5.52828	5.55105	6.2337	3.64789	0.00435116
ENSMUSG00000022179.5	4931414P19Rik	1.21934	1.68815	1.24699	2.47567	2.32805	2.52566	1.0583	0.0184789
ENSMUSG00000022193.7	Psmb5	70.8289	74.4291	80.6744	62.4267	57.7209	69.7878	-11.999	0.0197989
ENSMUSG00000022200.8	Golph3	18.7616	14.545	16.5538	28.7128	19.7802	21.7548	6.79577	0.0249497
ENSMUSG00000022219.10	Cideb	0.261424	0.228763	0.322721	1.32118	0.73741	1.22802	0.824569	0.0187063
ENSMUSG00000022237.17	Ankrd33b	73.4351	61.7688	68.9549	8.0676	28.8474	30.5132	-45.5769	0.0225565
ENSMUSG00000022241.6	Tars	5.66282	8.06355	7.03357	13.781	10.5287	12.6441	5.39795	0.040406
ENSMUSG00000022248.14	Rad1	0.723222	0.819797	0.648539	0.928763	0.998309	0.851591	0.195701	0.00096833
ENSMUSG00000022261.6	Sdc2	13.6596	11.237	12.6481	16.4401	14.5377	15.4494	2.96081	0.00164057
ENSMUSG00000022283.15	Pabpc1	148.139	113.118	129.947	39.1349	56.9892	53.5503	-80.51	0.0173517
ENSMUSG00000022292.16	Rrm2b	2.31731	2.20199	1.82881	4.36636	3.44904	2.61528	1.36086	0.0331303
ENSMUSG00000022299.9	Slc25a32	2.47314	2.74933	2.43964	5.80029	4.57064	4.56494	2.42459	0.0170618
ENSMUSG00000022312.11	Eif3h	209.39	153.486	218.423	82.1562	106.661	127.108	-88.4576	0.0313448
ENSMUSG00000022314.10	Rad21	60.3302	60.8155	59.3104	51.0576	43.5581	42.665	-14.3918	0.0151712
ENSMUSG00000022323.11	Rida	4.20476	5.2031	7.64174	10.7405	12.2252	11.6674	5.86119	0.0120924
ENSMUSG00000022336.3	Eif3e	54.2689	79.0609	92.0019	21.4016	58.6001	51.2404	-31.3632	0.0168526
ENSMUSG00000022339.9	Ebag9	9.99057	12.058	11.0472	11.4687	13.3573	12.0043	1.24482	0.00737524
ENSMUSG00000022354.4	Ndufb9	240.203	333.937	253.09	89.696	160.399	165.109	-137.342	0.0164666
ENSMUSG00000022365.6	Derl1	18.7786	15.763	15.7982	23.7035	18.388	20.1942	3.98194	0.0145876
ENSMUSG00000022375.6	Lrrc6	0.133203	0.112618	0.131962	0.488525	0.501628	0.931451	0.514607	0.0345455
ENSMUSG00000022387.16	Brd1	15.5389	11.3225	12.4348	9.5103	5.8671	5.39962	-6.17306	0.00277389
ENSMUSG00000022420.15	Dnal4	29.4238	33.9279	26.8104	11.3697	18.2073	17.6173	-14.3226	0.0163055
ENSMUSG00000022437.6	Samm50	49.645	58.1673	51.3078	35.506	28.279	32.953	-20.794	0.0238068
ENSMUSG00000022450.5	Ndufa6	248.893	426.326	425.928	138.902	293.107	241.098	-142.68	0.0115968
ENSMUSG00000022498.16	Txndc11	3.33277	2.73919	3.37666	2.8554	2.28373	2.38274	-0.642248	0.0337693
ENSMUSG00000022508.5	Bcl6	1.29663	0.626339	0.983758	2.88373	2.05273	1.61374	1.21449	0.0272771
ENSMUSG00000022515.5	Anks3	10.5732	10.1267	11.1215	15.3527	12.0407	15.0446	3.53886	0.0265218
ENSMUSG00000022543.8	4930451G09Rik	0.831638	2.17928	1.28779	2.97889	3.83026	4.16695	2.2258	0.0123676
ENSMUSG00000022546.4	Gpt	2.62462	2.50237	2.28182	1.76243	1.07527	1.81367	-0.919148	0.0403615
ENSMUSG00000022551.7	Cyc1	120.835	157.454	125.358	66.6506	69.7804	68.8066	-66.1365	0.0128001
ENSMUSG00000022552.15	Sharpin	5.72112	5.40704	7.1468	4.88705	3.34173	4.08374	-1.98748	0.0455297
ENSMUSG00000022553.15	Maf1	51.6454	39.5876	48.8489	14.6242	15.4496	19.4324	-30.1919	0.00749705
ENSMUSG00000022564.6	Grina	305.016	277.923	275.364	182.607	207.38	203.303	-88.3378	0.0176289
ENSMUSG00000022601.11	Zbtb11	2.17243	2.67673	2.16392	6.18577	4.21745	4.46775	2.6193	0.0349142
ENSMUSG00000022604.18	Cep97	1.00638	1.28267	1.0591	3.16222	1.88457	2.73157	1.47674	0.042291
ENSMUSG00000022617.14	Chkb	6.95794	5.91007	7.45648	4.55391	4.76326	4.46205	-2.18176	0.0285358
ENSMUSG00000022635.9	Zcrb1	23.4499	27.8373	24.022	16.1149	13.4544	13.4485	-10.7638	0.0169957
ENSMUSG00000022664.11	Slc35a5	1.49047	2.0085	1.54035	5.39726	5.14793	5.06638	3.52409	0.00196396
ENSMUSG00000022668.10	Gtpbp8	5.81976	6.46034	5.40229	9.09117	8.21619	9.39268	3.00589	0.0224009
ENSMUSG00000022671.12	Mzt2	28.1752	29.1644	29.5088	16.2148	19.86	20.7795	-9.99806	0.00488102
ENSMUSG00000022672.8	Prkdc	0.701202	0.958344	0.838493	4.01605	2.38901	2.75959	2.22221	0.0294311
ENSMUSG00000022673.4	Mcm4	3.16096	2.1219	3.59052	4.52223	2.96809	4.10279	0.906576	0.0334209
ENSMUSG00000022684.14	Bfar	10.5451	10.6089	8.07255	14.9095	16.5923	19.7955	7.35697	0.0405226
ENSMUSG00000022701.17	Ccdc191	1.82188	1.74078	1.67928	3.58859	3.86866	4.07113	2.09548	0.00369663
ENSMUSG00000022722.18	Arl6	125.722	207.992	171.08	50.6412	176.364	137.636	-46.7179	0.0405962
ENSMUSG00000022742.5	Cpox	9.38835	9.9233	7.63819	6.89887	7.6674	6.47939	-1.96806	0.0204021
ENSMUSG00000022749.7	Tbc1d23	4.6458	6.45787	4.7792	9.2812	9.4339	9.8858	4.23934	0.0112254
ENSMUSG00000022757.18	Tfg	25.8678	23.6446	23.5785	35.6191	28.6974	35.9731	9.06626	0.0258796
ENSMUSG00000022760.15	Thap7	4.91264	4.57359	4.15821	4.23107	3.57685	3.14327	-0.89775	0.00711069
ENSMUSG00000022788.16	Fgd4	4.09999	8.82304	3.62866	7.81708	12.2289	10.4078	4.63402	0.0249694
ENSMUSG00000022800.13	Fyttd1	6.08677	6.63039	7.41911	10.7322	9.48942	9.84018	3.30851	0.0198882
ENSMUSG00000022814.6	Umps	3.57485	4.17794	3.43875	7.35935	5.76742	8.27963	3.40495	0.0353983
ENSMUSG00000022820.3	Ndufb4	127.062	235.451	174.543	64.1746	148.191	113.8	-70.2969	0.0071609
ENSMUSG00000022841.14	Ap2m1	141.588	200.572	144.233	86.2609	90.3252	105.191	-68.2057	0.0434632
ENSMUSG00000022855.8	Senp2	22.3737	22.4401	20.2351	19.6286	16.3473	17.1398	-3.97773	0.0322518
ENSMUSG00000022858.15	Tra2b	35.0353	35.3136	32.6273	23.0499	30.7406	26.8535	-7.44401	0.0417328
ENSMUSG00000022863.14	Btg3	17.3012	11.9298	16.3634	5.97436	7.71735	9.42678	-7.49197	0.0343622
ENSMUSG00000022865.13	Cxadr	6.74129	6.43098	7.28092	21.2498	15.3045	17.809	11.3034	0.0105964
ENSMUSG00000022884.14	Eif4a2	23.8283	21.3737	30.7293	49.3655	48.7192	43.8249	21.9928	0.0195319
ENSMUSG00000022948.14	Setd4	0.807499	0.767228	1.00828	1.29759	1.04666	1.16879	0.310009	0.042274
ENSMUSG00000022951.15	Rcan1	24.1651	21.3969	25.7212	13.8665	16.4467	18.9834	-7.32887	0.0215281
ENSMUSG00000022960.12	Donson	1.7262	1.57339	1.69301	4.84658	3.40223	3.5795	2.27857	0.016259
ENSMUSG00000022961.17	Son	29.9127	29.801	31.3254	46.3137	39.5943	44.9001	13.2563	0.0101091
ENSMUSG00000022964.14	Tmem50b	13.0808	8.5769	16.2454	43.7283	20.579	40.6579	22.3541	0.0275849
ENSMUSG00000022973.17	Synj1	15.114	12.2722	9.35656	17.0279	13.5223	10.2526	1.35331	0.0226604
ENSMUSG00000022992.16	Kansl2	27.223	35.308	27.2748	19.2121	17.7435	19.1482	-11.234	0.0355187
ENSMUSG00000023021.15	Cers5	7.07175	5.18567	6.05823	14.3634	10.7126	9.36365	5.37468	0.0215434
ENSMUSG00000023022.13	Lima1	3.76621	3.5346	2.48836	7.00035	7.06699	5.39788	3.22535	0.00154765
ENSMUSG00000023027.12	Atf1	9.83637	9.27908	7.44567	6.08282	6.55569	4.90363	-3.00633	0.00769255
ENSMUSG00000023044.1	Csad	13.5837	10.4452	11.916	11.3018	7.0039	7.5445	-3.36485	0.0153922
ENSMUSG00000023048.13	Prr13	16.2713	17.5496	16.41	21.847	19.0202	20.0497	3.56205	0.047617
ENSMUSG00000023055.9	Calcoco1	15.1862	14.5514	14.5316	16.251	17.804	18.2937	2.69319	0.0414097
ENSMUSG00000023064.4	Sncg	37.9309	72.6618	114.07	206.892	168.805	249.373	133.469	0.0119809
ENSMUSG00000023066.9	Rttn	0.425781	0.630209	0.580076	1.72616	1.25148	1.29252	0.878031	0.0270136
ENSMUSG00000023079.14	Gtf2ird1	15.2224	14.7109	13.4904	8.33147	7.83255	8.69595	-6.1879	0.00622081
ENSMUSG00000023150.14	Ivns1abp	16.6452	30.9763	21.3799	36.1846	45.3341	45.9919	19.5031	0.0111354
ENSMUSG00000023170.14	Gps2	27.6758	22.4213	25.3398	12.5449	12.3693	17.158	-11.1216	0.0165625
ENSMUSG00000023186.14	Vwa5a	1.08075	0.980703	1.70558	8.46799	4.96859	3.91479	4.52812	0.048257
ENSMUSG00000023235.14	Ccl25	0.73713	0.478807	0.845826	1.80113	1.40262	1.5415	0.894495	0.00704743
ENSMUSG00000023272.3	Creld2	11.6008	11.3651	10.5014	13.6475	18.0634	16.0306	4.75805	0.0382288
ENSMUSG00000023286.16	Ube2j2	8.24603	5.51273	6.98548	4.92279	3.95911	3.22837	-2.87799	0.0253497
ENSMUSG00000023307.13	March5	36.4554	33.8426	29.9569	20.0228	20.9566	19.9626	-13.1043	0.00979676
ENSMUSG00000023353.14	Agap3	29.0585	22.6211	24.1243	15.8599	13.746	12.7811	-11.1389	0.00620194
ENSMUSG00000023456.14	Tpi1	119.273	142.268	112.914	212.987	275.909	222.971	112.47	0.00522566
ENSMUSG00000023505.13	Cdca3	0.444017	0.706931	0.850829	0.624011	1.17184	1.15477	0.316282	0.0308847
ENSMUSG00000023764.18	Sfi1	1.99218	2.18208	2.039	4.02608	3.51817	3.23635	1.52244	0.0138553
ENSMUSG00000023882.15	Zfp54	0.210822	0.594261	0.440728	0.824524	0.861256	1.15221	0.530726	0.029457
ENSMUSG00000023919.7	Cenpq	2.6514	5.4174	6.39554	4.42211	8.35482	7.34188	1.88482	0.0412304
ENSMUSG00000023921.8	Mut	3.64067	5.07365	3.77516	13.623	11.7618	10.1333	7.67618	0.0109858
ENSMUSG00000023951.17	Vegfa	11.8097	12.181	15.2977	24.8768	22.738	22.6722	10.3329	0.0122408
ENSMUSG00000023953.8	Polh	1.75928	1.58317	1.53086	2.32436	2.10674	1.78092	0.446239	0.0228507
ENSMUSG00000023960.13	Enpp5	24.893	16.4961	21.8609	56.6255	39.6324	45.8492	26.2857	0.00532472
ENSMUSG00000023961.16	Enpp4	3.53231	3.41813	2.70288	4.68388	4.88615	5.06574	1.66082	0.0222674
ENSMUSG00000023967.9	Mrps18a	10.5141	8.80827	13.4472	5.4509	5.54719	7.02445	-4.91567	0.0164959
ENSMUSG00000023971.8	Rrp36	14.4829	14.0956	13.57	10.2759	8.43959	8.97372	-4.81974	0.00398668
ENSMUSG00000023987.14	Pgc	0.464893	2.95718	1.49235	1.07035	3.39085	2.37724	0.64134	0.0197776
ENSMUSG00000024002.16	Brd4	10.4658	9.16188	9.69914	9.35781	5.03617	5.07679	-3.28534	0.0479568
ENSMUSG00000024012.17	Mtch1	54.5568	55.6748	48.5513	33.2849	23.9536	30.073	-23.8238	0.0137223
ENSMUSG00000024030.6	Abcg1	24.9341	20.2111	22.8549	17.9794	17.1613	11.5134	-7.11534	0.0485382
ENSMUSG00000024045.5	Akap8	36.2125	30.141	31.514	29.5939	24.3233	25.7439	-6.06877	0.00102534
ENSMUSG00000024048.14	Myl12a	19.0705	18.5115	15.025	9.84572	11.2233	12.6659	-6.2907	0.0456603
ENSMUSG00000024054.13	Smchd1	2.77891	3.84488	2.62519	5.01074	5.4767	5.18621	2.14156	0.00787639
ENSMUSG00000024055.14	Cyp4f13	0.99467	1.77963	0.776558	1.5331	3.85287	2.58293	1.47268	0.0448326
ENSMUSG00000024069.12	Slc30a6	3.78768	5.24453	4.33719	8.37317	8.83424	9.87437	4.57079	0.00739772
ENSMUSG00000024079.4	Eif2ak2	0.734028	1.15574	0.669788	2.15315	1.79344	1.90826	1.09843	0.0216297
ENSMUSG00000024082.4	Ndufaf7	6.45459	6.28499	6.41931	9.14576	7.83009	8.65211	2.15636	0.0115165
ENSMUSG00000024083.15	Pja2	28.481	32.0993	30.0095	104.908	69.1877	79.0237	54.1767	0.0216168
ENSMUSG00000024084.7	Qpct	21.2896	17.2008	20.29	73.1157	73.6417	61.7437	49.9069	0.00389639
ENSMUSG00000024097.10	Srsf7	22.8665	32.7601	29.1521	53.3775	56.8692	67.2283	30.8988	0.00832106
ENSMUSG00000024099.14	Ndufv2	80.7614	126.617	97.8536	55.3814	94.1681	85.2763	-23.4686	0.028135
ENSMUSG00000024101.14	Washc1	18.3945	15.3569	16.6399	11.0136	10.4187	11.922	-5.67896	0.0109207
ENSMUSG00000024118.13	Tedc2	19.256	12.8712	19.8403	3.81395	4.82797	6.42518	-12.3001	0.0153651
ENSMUSG00000024127.14	Prepl	44.3361	39.0416	39.5997	99.9052	56.3841	82.9741	38.7619	0.0375867
ENSMUSG00000024132.5	Eci1	27.8784	26.2351	29.6465	18.4533	21.1577	19.4211	-8.24261	0.0178249
ENSMUSG00000024145.6	Pigf	14.1328	24.9298	24.4454	24.5298	38.7573	41.6503	13.8098	0.00982862
ENSMUSG00000024146.9	Cript	38.255	49.257	46.9357	26.6598	38.4173	41.8936	-9.159	0.0237356
ENSMUSG00000024160.16	Spsb3	22.1554	13.6491	22.0846	9.02026	8.87	8.92464	-10.3581	0.0327415
ENSMUSG00000024163.17	Mapk8ip3	11.9817	9.53059	11.2196	10.4422	6.23567	6.07634	-3.3259	0.042748
ENSMUSG00000024174.8	Pot1b	0.822597	2.05578	0.803463	2.83787	2.54892	2.93482	1.54659	0.0496989
ENSMUSG00000024182.16	Axin1	10.7668	11.2551	10.9275	8.42312	5.28316	4.5986	-4.88152	0.03089
ENSMUSG00000024188.15	Luc7l	16.8417	10.6944	9.04539	22.0348	17.9676	17.7804	7.06709	0.0102483
ENSMUSG00000024217.9	Snrpc	8.83607	9.67984	7.10834	3.58679	5.05249	4.45681	-4.17606	0.0167068
ENSMUSG00000024220.13	Zfp523	12.1232	12.2054	10.9863	9.25382	7.58248	8.27398	-3.40156	0.0154567
ENSMUSG00000024222.16	Fkbp5	20.7635	28.5142	16.8205	6.08915	10.0552	5.7161	-14.7459	0.0100559
ENSMUSG00000024228.12	Nudt12	0.46956	0.417786	0.668447	1.92465	0.838078	1.58158	0.929504	0.0448371
ENSMUSG00000024231.14	Cul2	6.3614	8.17224	6.32424	10.6045	9.64556	11.2776	3.55659	0.0393608
ENSMUSG00000024232.1	Bambi	0.919622	0.941425	1.4569	3.08617	1.89623	2.56391	1.40946	0.0329775
ENSMUSG00000024261.5	Syt4	9.48264	9.94165	16.5437	96.8002	47.0551	63.8824	57.2565	0.0323507
ENSMUSG00000024271.7	Elp2	14.8976	18.3061	18.7256	42.1923	34.123	41.6592	22.0151	0.0111586
ENSMUSG00000024276.7	Zfp397	5.26589	7.28153	5.23404	8.06364	9.45824	8.41131	2.71724	0.00566167
ENSMUSG00000024287.7	Thoc1	3.85841	9.4903	8.25211	13.09	12.7597	14.3692	6.20603	0.0345419
ENSMUSG00000024290.8	Rock1	8.32602	7.79042	7.62106	15.2428	10.6031	10.8792	4.3292	0.0397883
ENSMUSG00000024298.14	Zfp871	9.62917	11.4192	9.92248	12.1954	12.9306	10.6594	1.60483	0.0469942
ENSMUSG00000024327.15	Slc39a7	18.678	21.8023	23.7372	12.0263	13.807	15.3379	-7.68208	0.00234723
ENSMUSG00000024347.16	Psd2	3.25036	3.38172	4.72673	6.89816	7.31573	11.3151	4.72339	0.0185538
ENSMUSG00000024357.9	Sil1	8.98207	7.30774	8.95545	10.3762	8.70099	12.112	1.98132	0.038915
ENSMUSG00000024359.8	Hspa9	57.7286	58.7254	50.6514	45.4714	37.7248	42.4532	-13.8187	0.0336333
ENSMUSG00000024384.4	Iws1	2.19102	3.29608	1.83857	5.38142	4.22912	3.91669	2.06719	0.0433283
ENSMUSG00000024392.17	Bag6	29.0526	30.323	25.6875	24.1253	19.6057	19.4776	-7.28485	0.0267345
ENSMUSG00000024397.14	Aif1	0.516908	1.80703	0.414875	5.53242	4.84498	2.27276	3.30378	0.0348553
ENSMUSG00000024402.5	Lta	1.04537	0.963003	0.917558	0.529867	0.029193	0.133503	-0.744455	0.0129853
ENSMUSG00000024404.6	Riok3	68.9368	59.3649	74.0325	35.6178	38.0185	41.5273	-29.0569	0.00860708
ENSMUSG00000024410.14	3110002H16Rik	3.1474	3.64098	3.07834	5.9008	5.86206	6.80846	2.90153	0.0112077
ENSMUSG00000024422.14	Dhx16	13.2302	12.0154	11.153	8.30061	8.90846	9.37936	-3.27004	0.0350577
ENSMUSG00000024423.5	Impact	14.0226	7.41116	17.6211	71.9554	40.9643	36.815	36.8933	0.0412377
ENSMUSG00000024425.3	Ndfip1	395.4	357.847	406.146	320.533	275.244	305.386	-86.0767	0.00392735
ENSMUSG00000024429.9	Gnl1	57.5822	44.579	50.8754	26.4049	26.4615	21.9571	-26.071	0.0115346
ENSMUSG00000024446.13	Rpp21	17.3157	29.6716	25.9965	10.1018	24.9305	22.8065	-5.04838	0.0249363
ENSMUSG00000024474.6	Ik	82.5333	71.269	76.2619	95.136	120.947	121.974	35.9976	0.0460559
ENSMUSG00000024479.3	Mal2	0.487925	0.293077	0.973608	4.2501	1.96684	3.76012	2.74081	0.0225967
ENSMUSG00000024487.4	Yipf5	35.4629	35.6532	36.7171	31.1336	27.2424	28.6896	-6.92251	0.0167843
ENSMUSG00000024493.8	Lars	20.4695	15.5399	17.9376	25.6139	22.3053	23.3027	5.75829	0.00383957
ENSMUSG00000024511.15	Rab27b	0.809448	0.7287	0.948632	4.96783	2.16579	3.66078	2.76921	0.0359941
ENSMUSG00000024515.13	Smad4	15.4412	16.5069	14.5471	13.7017	11.255	10.5255	-3.67097	0.0351881
ENSMUSG00000024516.12	Sec11c	9.66293	10.937	9.47519	12.5792	15.6947	16.4555	4.88479	0.0266359
ENSMUSG00000024517.16	Grp	0.711138	0.70034	0.732269	2.30312	1.80225	1.97878	1.31347	0.00601499
ENSMUSG00000024518.3	Rax	86.4468	94.1853	83.7626	41.3591	61.0512	65.362	-32.2075	0.0264529
ENSMUSG00000024528.7	Srfbp1	10.0997	12.0019	10.3235	12.2913	15.8178	13.846	3.17666	0.0119349
ENSMUSG00000024535.15	Snx24	18.5764	19.7076	17.4693	11.192	9.66226	12.4956	-7.46779	0.0181905
ENSMUSG00000024542.9	Cep192	0.5374	0.551338	0.536722	1.99583	1.1372	1.26986	0.925809	0.0376918
ENSMUSG00000024563.15	Smad2	7.49508	7.66092	7.17793	6.67869	5.72622	5.86454	-1.35482	0.0262789
ENSMUSG00000024570.6	Rbfa	14.4514	14.2088	16.7283	8.24719	7.69174	7.88325	-7.18876	0.00658224
ENSMUSG00000024580.7	Grpel2	8.6979	8.4093	8.69497	10.047	9.10635	10.5476	1.2996	0.0301589
ENSMUSG00000024592.15	C330018D20Rik	0.895314	2.89625	1.60091	5.32191	6.30436	7.43023	4.55468	0.0114664
ENSMUSG00000024603.8	Dctn4	4.771	5.06875	4.64155	9.74301	7.4608	8.48172	3.73474	0.0188597
ENSMUSG00000024604.7	Rbm22	11.346	8.71013	11.0461	7.95899	6.32572	6.20131	-3.53874	0.0192061
ENSMUSG00000024608.10	Rps14	630.895	737.578	722.522	160.474	372.376	292.199	-421.982	0.00261864
ENSMUSG00000024645.4	Timm21	6.83591	14.4389	7.655	14.0699	19.0456	18.2009	7.46215	0.0245739
ENSMUSG00000024659.14	Anxa1	2.14749	4.74835	5.63424	14.544	17.1419	15.7631	11.6396	0.00209258
ENSMUSG00000024661.6	Fth1	1565.74	1340.04	1497.78	432.595	779.203	757.669	-811.364	0.020378
ENSMUSG00000024663.17	Rab3il1	3.47304	2.97521	4.05018	1.99555	2.38578	2.6092	-1.1693	0.0282023
ENSMUSG00000024691.13	Fam111a	0.0662271	0.189385	0.10346	0.604964	1.00152	1.38931	0.878908	0.0282423
ENSMUSG00000024695.15	Zfp91	44.1055	37.8174	39.1324	25.1515	25.9956	26.3762	-14.5107	0.0114851
ENSMUSG00000024726.9	Carnmt1	2.83408	4.05095	3.18256	5.47193	5.88799	6.24813	2.51349	0.00995484
ENSMUSG00000024732.7	Ccdc86	1.79056	2.70645	2.38744	1.12388	0.820039	1.04337	-1.29905	0.0332473
ENSMUSG00000024747.3	Aldh1a7	0.982605	0.536666	1.70714	3.9591	1.95089	3.66624	2.11661	0.0218685
ENSMUSG00000024750.10	Zfand5	18.2861	15.78	16.5477	22.4341	20.8696	18.2251	3.63835	0.0350391
ENSMUSG00000024759.13	Atl3	2.72862	1.52448	2.86588	7.25254	4.26643	4.34615	2.91538	0.0403793
ENSMUSG00000024769.7	Cdc42bpg	2.89496	2.47903	2.28633	3.18318	2.70354	2.35875	0.195052	0.0464709
ENSMUSG00000024776.17	Stambpl1	0.217789	0.088764	0.440518	1.06577	0.340069	1.34076	0.66651	0.0426221
ENSMUSG00000024780.7	Cdc37l1	5.2311	2.77135	5.96484	13.5015	7.45411	9.62561	5.53796	0.0290963
ENSMUSG00000024789.12	Jak2	13.5004	11.0822	11.1453	11.6713	10.2668	9.59663	-1.39771	0.0218538
ENSMUSG00000024790.7	Sac3d1	7.58161	6.92776	10.5203	4.60111	4.81126	5.47301	-3.38143	0.0301038
ENSMUSG00000024800.7	Rpp30	12.1621	26.2708	21.5407	15.7355	31.4484	26.9302	4.71349	0.00723725
ENSMUSG00000024817.13	Uhrf2	4.07556	3.76134	4.56622	7.42771	6.16516	5.97518	2.38831	0.0254961
ENSMUSG00000024835.14	Coro1b	25.4008	25.5167	29.0589	36.0739	37.9071	40.9597	11.6548	0.000957503
ENSMUSG00000024841.7	Eif1ad	31.5312	25.3545	28.8202	9.36313	12.4247	11.1728	-17.5818	0.0111231
ENSMUSG00000024847.14	Aip	50.4827	53.5556	45.2235	30.9923	35.2435	35.78	-15.7487	0.0191142
ENSMUSG00000024851.13	Pitpnm1	145.15	133.65	133.834	58.779	100.284	99.7175	-51.2842	0.049909
ENSMUSG00000024853.9	Sf3b2	109.583	83.0447	96.7999	86.8166	62.6967	68.246	-23.8895	0.00511289
ENSMUSG00000024885.8	Aldh3b1	0.0846	0.526607	0.216184	1.7178	1.33028	1.07082	1.09717	0.0274819
ENSMUSG00000024889.4	Rce1	9.56786	10.7644	11.6726	4.27944	6.23526	9.08168	-4.13615	0.0178472
ENSMUSG00000024900.4	Cpt1a	56.1486	74.9055	52.3753	23.1714	39.1361	43.5355	-25.8621	0.0470525
ENSMUSG00000024907.6	Gal	0.554908	0.120942	0.46001	2.09712	0.789932	2.53852	1.42991	0.0367657
ENSMUSG00000024914.16	Drap1	43.0049	49.4491	45.1626	19.9378	25.6672	21.7694	-23.414	3.89358e-05
ENSMUSG00000024925.10	Rnaseh2c	6.37865	15.3385	7.5217	7.43914	18.6038	11.795	2.86635	0.0471496
ENSMUSG00000024943.9	Smc5	5.35609	7.38738	6.51637	13.7204	10.7402	12.6389	5.94654	0.0272936
ENSMUSG00000024949.17	Sf1	21.6865	13.2561	18.7851	15.7395	10.8606	10.0533	-5.69142	0.045
ENSMUSG00000024953.16	Prdx5	64.8081	66.7939	54.2709	46.0545	43.9741	44.4601	-17.128	0.023409
ENSMUSG00000024976.13	Shoc2	26.7395	35.9324	27.8374	31.8572	38.2958	35.4484	5.0307	0.0400056
ENSMUSG00000024993.15	Fam45a	4.24957	5.49297	5.25773	8.55745	15.7824	11.0913	6.81029	0.031472
ENSMUSG00000024997.7	Prdx3	20.9487	37.5576	24.7926	53.8094	57.4509	72.5239	33.4951	0.0265504
ENSMUSG00000024999.7	Noc3l	2.57152	2.82675	2.56884	6.61142	4.1512	4.59748	2.46433	0.0469486
ENSMUSG00000025019.15	Lcor	1.78949	2.47553	1.97849	3.94393	3.72861	3.34798	1.59234	0.015088
ENSMUSG00000025024.6	Smndc1	40.847	34.8947	34.7663	19.4795	16.6596	14.8322	-19.8456	0.00103738
ENSMUSG00000025025.13	Mxi1	38.4509	40.84	34.598	18.3756	17.8007	21.4411	-18.7572	0.0117553
ENSMUSG00000025037.6	Maoa	1.64896	1.91568	2.82736	8.91017	6.01107	8.89726	5.80883	0.0121693
ENSMUSG00000025038.7	Efhc2	0.312843	0.30899	0.190433	1.1987	0.599516	0.942031	0.642661	0.0352383
ENSMUSG00000025040.13	Fundc1	11.0348	18.7482	17.2189	33.5874	31.445	32.0651	16.6985	0.0153188
ENSMUSG00000025069.14	Gsto2	0.433081	0.592086	0.515544	1.17658	1.32553	1.62789	0.863097	0.0101146
ENSMUSG00000025102.14	3110040N11Rik	2.94043	5.15592	4.53148	7.50328	8.01746	8.23792	3.71028	0.00853725
ENSMUSG00000025133.9	Ints4	3.3362	3.86306	3.54195	7.82239	7.41683	8.47246	4.32349	0.00434472
ENSMUSG00000025147.7	Mob2	4.23119	4.53186	4.86277	2.73756	2.63772	2.85647	-1.79802	0.00370315
ENSMUSG00000025159.8	Mms19	3.46085	3.25043	3.81439	4.69823	4.14825	6.14969	1.49017	0.0376466
ENSMUSG00000025171.1	Ubtd1	109.004	76.2235	96.4591	12.9152	38.5313	39.1722	-63.6892	0.0327651
ENSMUSG00000025172.2	Ankrd2	2.24174	1.74928	2.11393	0.14866	0.750342	1.38288	-1.27436	0.0461559
ENSMUSG00000025173.13	Wdr45b	17.8747	14.4085	17.0632	10.8563	10.2131	13.4918	-4.92838	0.0216544
ENSMUSG00000025184.10	R3hcc1l	3.64437	5.26709	3.03486	5.25875	8.55976	7.43179	3.10132	0.0308974
ENSMUSG00000025198.16	Erlin1	1.69539	2.18447	1.80595	3.62718	2.78608	3.22382	1.31709	0.0383261
ENSMUSG00000025199.16	Chuk	6.08996	6.11049	6.27998	10.275	8.041	7.88264	2.57273	0.0433878
ENSMUSG00000025204.10	Ndufb8	89.5283	99.1843	88.4211	24.1925	46.0009	38.4998	-56.1469	0.00345261
ENSMUSG00000025208.8	Mrpl43	48.8949	39.9952	38.5547	25.4858	25.8206	19.689	-18.8165	0.00974373
ENSMUSG00000025224.14	Gbf1	7.19211	7.12636	6.80247	12.6624	9.77655	10.729	4.01567	0.0194184
ENSMUSG00000025234.11	Arih1	18.0628	18.1208	17.3387	18.5777	19.2936	18.2269	0.858634	0.0229285
ENSMUSG00000025240.9	Sacm1l	9.82117	11.8708	10.9102	23.561	17.264	18.3194	8.8474	0.0360713
ENSMUSG00000025241.16	Fyco1	14.7065	13.7728	14.8442	22.7509	19.2667	20.5464	6.41349	0.00793359
ENSMUSG00000025245.14	Lztfl1	6.35534	12.1874	8.28542	7.9521	15.2516	13.4628	3.27944	0.0437245
ENSMUSG00000025277.14	Abhd6	4.73527	5.118	4.58732	13.134	8.86916	11.5925	6.38502	0.021749
ENSMUSG00000025287.15	Acot9	1.58727	2.36332	2.93276	6.74868	6.08842	7.03763	4.33046	0.00485139
ENSMUSG00000025290.17	Rps24	101.351	119.956	144.077	51.4096	99.2948	90.2414	-41.4792	0.0291006
ENSMUSG00000025316.16	Banp	1.4122	1.4149	1.45884	2.4564	2.68273	3.01576	1.28965	0.00649298
ENSMUSG00000025326.12	Ube3a	3.30905	5.74015	3.15595	11.1675	10.3624	8.07027	5.79835	0.0151659
ENSMUSG00000025340.14	Rabgef1	8.26254	13.4819	14.6484	14.8991	31.7975	25.6716	11.9918	0.0360313
ENSMUSG00000025353.5	Ormdl2	8.89003	9.47506	7.1693	10.4691	13.0708	11.678	3.22785	0.0324823
ENSMUSG00000025357.8	Dgka	0.393878	0.135307	0.280212	1.6413	0.590112	1.05961	0.827211	0.0346955
ENSMUSG00000025359.10	Pmel	33.8989	46.5765	66.4269	7.80313	24.2958	13.4053	-33.7993	0.0365287
ENSMUSG00000025370.7	Cdh9	0.736936	1.31646	1.12407	6.69903	4.37994	3.31428	3.73859	0.0408694
ENSMUSG00000025371.12	Chmp6	21.5282	22.796	18.1122	9.39634	8.58723	9.78437	-11.5562	0.0107445
ENSMUSG00000025374.13	Nabp2	19.6758	17.7067	23.3939	9.13478	7.50493	7.13609	-12.3335	0.0122231
ENSMUSG00000025395.14	Prim1	0.24726	0.614534	0.492975	3.36383	1.84233	1.99462	1.94867	0.0402754
ENSMUSG00000025400.11	Tac2	1.07815	0	3.02432	7.62557	7.46273	13.2124	8.06608	0.00894217
ENSMUSG00000025404.15	R3hdm2	51.8352	40.4274	40.0079	26.1222	26.3108	23.8049	-18.6775	0.0173136
ENSMUSG00000025410.10	Dctn2	36.4312	38.4714	37.4069	31.4028	20.4056	20.9439	-13.1858	0.0423854
ENSMUSG00000025428.15	Atp5a1	253.712	289.533	228.924	138.195	141.542	145.828	-115.534	0.0126492
ENSMUSG00000025486.17	Sirt3	7.63719	8.83592	7.33733	5.06096	5.66527	6.21887	-2.28845	0.0321041
ENSMUSG00000025492.6	Ifitm3	3.48053	1.05229	6.74494	22.9531	15.882	23.5891	17.0488	0.00307944
ENSMUSG00000025499.18	Hras	10.552	10.8301	10.8094	7.54477	5.76182	4.83013	-4.68491	0.0167264
ENSMUSG00000025508.13	Rplp2	154.623	142.833	140.134	51.8085	69.4124	51.1013	-88.4226	0.00454751
ENSMUSG00000025510.14	Cd151	4.25068	3.11851	5.66401	13.286	7.57978	10.6953	6.17596	0.0251205
ENSMUSG00000025512.15	Chid1	0.895739	1.20783	0.987411	4.28692	2.84279	3.79011	2.60961	0.018478
ENSMUSG00000025521.15	Tmem192	14.363	10.4976	12.0428	9.69275	8.97271	7.72277	-3.50505	0.0360118
ENSMUSG00000025525.12	Apool	2.39464	6.1438	4.31819	3.73096	6.91571	6.61186	1.4673	0.0403463
ENSMUSG00000025531.14	Chm	4.11545	5.44494	4.32185	13.234	10.2242	9.98006	6.51866	0.0194451
ENSMUSG00000025578.9	Cbx8	6.87915	8.82674	7.61135	6.01086	6.9835	6.63038	-1.23083	0.0286328
ENSMUSG00000025580.15	Eif4a3	56.9545	46.157	43.4172	24.3531	22.8573	21.0343	-26.0947	0.00764433
ENSMUSG00000025588.4	Nat1	0.351231	1.14103	0.624021	1.92409	4.08554	2.10277	1.99871	0.0259188
ENSMUSG00000025597.13	Klhl4	1.85609	2.01847	1.35492	3.1248	4.41553	4.19746	2.16944	0.0217924
ENSMUSG00000025607.15	Copg2	11.4283	14.246	11.7159	20.2545	18.4412	22.3772	7.89424	0.027288
ENSMUSG00000025613.13	Cct8	36.6445	43.5512	43.5505	70.086	71.764	69.4536	29.1858	0.00289329
ENSMUSG00000025616.14	Usp16	3.1058	3.17999	3.39715	3.60509	3.63974	3.60553	0.389143	0.0253376
ENSMUSG00000025626.16	Phf6	2.73544	3.4805	3.18358	7.60954	5.88145	7.33447	3.80865	0.0176032
ENSMUSG00000025650.12	Col7a1	1.00734	0.244211	0.681374	1.58734	1.52278	1.20923	0.795472	0.0407097
ENSMUSG00000025651.14	Uqcrc1	74.6875	61.2878	65.287	28.17	33.173	28.7228	-37.0655	0.00998645
ENSMUSG00000025724.12	Sec11a	3.14392	3.82081	3.57562	4.7734	5.04774	5.54494	1.60857	0.00866542
ENSMUSG00000025757.12	Hspa4l	23.699	25.3316	17.8389	26.3222	35.514	29.0863	8.01767	0.0490339
ENSMUSG00000025766.14	D3Ertd751e	1.28926	1.69768	1.54744	2.82378	6.84319	6.34561	3.82606	0.0398555
ENSMUSG00000025782.12	Taf3	6.51903	4.9553	5.38174	5.57225	4.17877	4.52187	-0.861062	0.00162138
ENSMUSG00000025785.5	Exosc7	1.84188	1.62019	1.75039	2.41014	2.55708	2.37457	0.709777	0.0125667
ENSMUSG00000025787.6	Tgm4	0.604134	0.231171	0.458743	1.16641	1.17217	1.10048	0.715001	0.0125164
ENSMUSG00000025809.15	Itgb1	12.0615	12.0307	16.4765	34.55	24.7619	36.7838	18.509	0.0122905
ENSMUSG00000025817.12	Nudt5	0.577096	1.85048	0.902033	3.50098	3.72584	4.98477	2.96066	0.0216838
ENSMUSG00000025856.15	Pdgfa	3.31865	2.34466	3.1248	3.8618	2.661	3.2765	0.337062	0.0485552
ENSMUSG00000025857.10	Dnaaf5	4.97666	3.25943	3.94859	2.39953	2.15368	2.80295	-1.6095	0.0398725
ENSMUSG00000025858.12	Get4	79.9706	75.4646	80.1479	21.0735	40.9309	36.7362	-45.6141	0.0117507
ENSMUSG00000025862.14	Stag2	30.1513	42.4504	36.8653	33.96	56.4067	46.2658	9.05518	0.045461
ENSMUSG00000025868.6	Higd2a	138.038	160.486	132.73	105.359	73.3849	88.2397	-54.7571	0.0401431
ENSMUSG00000025871.18	4833439L19Rik	85.2834	82.5391	89.7283	31.6438	53.5552	46.1824	-42.0565	0.0138774
ENSMUSG00000025872.5	Thoc3	23.1294	20.5991	25.0973	15.5996	9.95628	9.74946	-11.1735	0.0194804
ENSMUSG00000025878.16	Uimc1	3.71735	4.32894	3.54219	4.39538	5.78957	5.18754	1.26133	0.0255293
ENSMUSG00000025898.6	Cwf19l2	4.32586	5.75214	4.99326	5.95819	6.90338	6.86569	1.552	0.00907857
ENSMUSG00000025903.14	Lypla1	10.0737	12.9222	8.17711	10.9223	14.1873	10.4995	1.4787	0.03893
ENSMUSG00000025907.14	Rb1cc1	3.40284	4.64987	4.42074	6.81323	7.08327	6.61625	2.67977	0.0093512
ENSMUSG00000025917.9	Cops5	22.7716	27.0159	25.4771	27.0288	32.9337	32.0696	5.58914	0.00753247
ENSMUSG00000025925.14	Terf1	2.90534	3.28661	2.81229	4.0176	6.11746	5.43581	2.18888	0.0280619
ENSMUSG00000025937.6	Lactb2	3.60973	3.98391	3.53519	4.67226	5.80759	5.88505	1.74536	0.0214546
ENSMUSG00000025939.17	Ube2w	6.22295	11.0113	9.11508	14.9159	18.6892	17.3521	8.20263	0.000639027
ENSMUSG00000025956.10	Mettl21a	2.49971	2.04914	2.22643	5.03567	3.38708	3.83154	1.82634	0.0186637
ENSMUSG00000025958.14	Creb1	4.21634	5.55291	4.14793	9.28711	9.81065	10.0089	5.06315	0.00412614
ENSMUSG00000025967.16	Eef1b2	56.4112	59.14	58.3259	36.639	37.9483	47.3663	-17.3079	0.0162666
ENSMUSG00000025968.16	Ndufs1	11.7102	15.4313	10.9712	18.101	18.3117	20.1196	6.13988	0.0386423
ENSMUSG00000025971.6	Maip1	4.16916	4.36555	5.11111	2.6246	2.60134	3.01017	-1.80324	0.00397726
ENSMUSG00000025979.13	Mob4	9.87643	18.87	17.3304	7.06201	11.9245	10.4837	-5.53552	0.0277286
ENSMUSG00000025981.13	Coq10b	3.66464	2.42449	3.88271	5.89384	3.72567	7.32051	2.32273	0.0320841
ENSMUSG00000025982.13	Sf3b1	27.5651	23.9234	26.6839	36.4655	29.0976	34.8672	7.41927	0.0114312
ENSMUSG00000025986.6	Slc39a10	2.44419	2.13966	2.26544	12.6874	8.58804	11.2975	8.57455	0.0083053
ENSMUSG00000025995.16	Wdr75	3.77602	4.14435	4.12071	8.18314	8.46789	9.51896	4.70964	0.00266397
ENSMUSG00000025997.13	Ikzf2	0.214671	1.09049	0.946459	2.20783	2.77271	1.97604	1.56832	0.015624
ENSMUSG00000026005.15	Rpe	4.5897	10.8268	6.0017	16.7017	17.8546	17.5784	10.2388	0.0119644
ENSMUSG00000026014.15	Raph1	1.70179	1.08302	1.51183	2.18708	1.91764	1.78986	0.532642	0.0408676
ENSMUSG00000026017.13	Carf	0.585609	0.825862	1.14386	2.30301	1.7208	1.70117	1.05655	0.0459479
ENSMUSG00000026027.13	Stradb	1.089	1.50882	1.72961	3.39781	2.90344	2.62747	1.53376	0.0327635
ENSMUSG00000026029.14	Casp8	0.546362	0.179192	0.491926	0.877005	0.467283	0.629982	0.252263	0.0248267
ENSMUSG00000026031.15	Cflar	2.72461	3.71089	2.42299	5.70489	5.17827	4.59481	2.2065	0.0185352
ENSMUSG00000026034.17	Clk1	8.74376	13.431	14.1483	27.0037	37.1292	33.6825	20.4974	0.00317858
ENSMUSG00000026035.15	Ppil3	0.773585	2.57482	1.51304	2.73115	4.47549	2.86714	1.73745	0.00601918
ENSMUSG00000026037.14	Orc2	9.2667	11.0349	11.8711	7.63491	10.1226	10.1056	-1.43652	0.0161818
ENSMUSG00000026047.13	Kdelc1	2.26825	1.76727	2.04245	5.3445	3.97734	5.18952	2.81113	0.005644
ENSMUSG00000026048.16	Ercc5	4.29548	3.33259	6.0441	5.52348	4.77423	6.6565	1.09402	0.0239728
ENSMUSG00000026087.11	Mrpl30	21.2187	37.3012	29.262	13.5215	28.1866	24.6952	-7.12618	0.0168771
ENSMUSG00000026088.15	Mitd1	0.995425	1.78006	1.44147	3.57491	3.57584	3.86895	2.26758	0.0055062
ENSMUSG00000026102.9	Inpp1	5.29625	5.20936	4.45638	6.62492	6.46961	6.24554	1.45936	0.00635255
ENSMUSG00000026103.14	Gls	10.7291	6.59932	7.87624	27.6647	18.1109	15.8934	12.1548	0.0213348
ENSMUSG00000026104.14	Stat1	1.69181	2.2148	1.93756	8.85554	6.17978	4.74702	4.64606	0.0351873
ENSMUSG00000026116.11	Tmem131	8.30533	6.12755	6.12952	7.83686	5.72254	5.56569	-0.479103	0.00457684
ENSMUSG00000026134.11	Prim2	0.98593	1.67733	1.18463	1.84509	2.00755	2.16535	0.723368	0.0342345
ENSMUSG00000026142.15	Rhbdd1	1.60426	1.71828	1.19883	2.25931	2.38743	2.33975	0.821707	0.0178715
ENSMUSG00000026150.14	Mff	9.76651	14.6541	13.0262	14.0185	16.3815	17.1934	3.38218	0.0275021
ENSMUSG00000026153.15	Fam135a	7.66661	8.52722	5.83235	10.923	10.5279	10.4911	3.30526	0.0249713
ENSMUSG00000026155.13	Smap1	31.7395	22.6886	25.5512	21.9259	14.0861	14.3394	-9.87595	0.00288843
ENSMUSG00000026187.8	Xrcc5	8.08221	10.7223	7.47771	13.0757	15.0343	14.9758	5.60121	0.0143132
ENSMUSG00000026198.15	Abcb6	2.93907	5.66505	4.37947	2.29302	2.94743	1.6149	-2.04275	0.0498665
ENSMUSG00000026199.17	Ankzf1	2.6551	4.92641	2.89236	5.29114	6.19775	6.28041	2.43181	0.029598
ENSMUSG00000026200.13	Glb1l	0.945378	0.771043	0.954538	1.64163	1.67429	1.86539	0.836784	0.00349205
ENSMUSG00000026202.13	Tuba4a	4.83595	6.12707	12.4241	19.9953	15.7398	24.5375	12.2952	0.00829572
ENSMUSG00000026203.16	Dnajb2	6.041	7.24599	5.61642	8.76905	9.19083	9.02148	2.69265	0.0118408
ENSMUSG00000026209.15	Dnpep	16.4771	16.7381	15.218	8.83668	12.2313	11.4503	-5.30497	0.0232984
ENSMUSG00000026213.15	Stk11ip	5.66255	6.56629	6.50755	4.39953	5.41663	5.52577	-1.13149	0.00258622
ENSMUSG00000026219.14	Trip12	10.7061	12.3281	9.93987	14.6521	14.8358	14.0158	3.50986	0.00994362
ENSMUSG00000026245.16	Farsb	8.89662	11.3219	9.11953	18.8466	27.4127	26.2521	14.3911	0.0116991
ENSMUSG00000026248.9	Mrpl44	16.6421	14.563	16.8346	13.2121	9.56317	13.3038	-3.98687	0.00790353
ENSMUSG00000026270.11	Capn10	7.47066	9.15948	7.17201	4.61851	4.90279	5.04599	-3.07829	0.0194409
ENSMUSG00000026273.13	Mterf4	4.14652	4.69787	5.08257	3.22661	3.70033	3.78422	-1.07193	0.00569637
ENSMUSG00000026276.19	Sept2	12.178	16.5519	13.7549	19.9553	20.8073	18.9584	5.7454	0.0159692
ENSMUSG00000026278.14	Bok	5.6192	4.67384	3.25826	3.25311	2.59765	1.79483	-1.96857	0.00889124
ENSMUSG00000026319.13	2310035C23Rik	4.09519	3.33518	5.0839	6.03284	6.36642	6.90572	2.26357	0.0138857
ENSMUSG00000026342.10	Slc35f5	7.43417	8.92483	7.1273	8.97242	9.44692	8.66418	1.19908	0.0356372
ENSMUSG00000026349.14	Ccnt2	2.95885	3.61161	3.05869	8.59539	5.26889	6.55088	3.59534	0.0444317
ENSMUSG00000026355.11	Mcm6	0.804265	0.528702	1.24275	1.52313	1.13762	1.92466	0.669898	0.00115849
ENSMUSG00000026356.15	Dars	8.50346	18.6907	12.2825	21.4738	24.7271	26.8145	11.1796	0.0252239
ENSMUSG00000026360.9	Rgs2	4.81442	6.17644	10.1644	28.0005	43.2533	45.2272	31.7752	0.00904918
ENSMUSG00000026361.9	Cdc73	3.86234	3.40098	3.43626	4.91024	5.04882	3.96348	1.07432	0.0400334
ENSMUSG00000026377.12	Nifk	14.2019	17.9809	18.4956	23.0491	24.2993	28.8064	8.49216	0.00916885
ENSMUSG00000026384.13	Ptpn4	5.15049	6.60875	5.34593	18.2802	15.159	13.4539	9.92929	0.0125777
ENSMUSG00000026393.10	Nek7	14.3782	13.3491	11.1964	9.38671	10.9503	8.73574	-3.28367	0.0307416
ENSMUSG00000026407.17	Cacna1s	0.525479	0.19354	0.368565	1.47517	1.02333	1.14298	0.851296	0.00183594
ENSMUSG00000026411.17	Tmem9	84.162	106.146	85.258	37.4173	55.3243	60.3597	-40.8216	0.0183705
ENSMUSG00000026426.10	Arl8a	23.7975	21.5343	13.2706	14.9546	5.56066	5.68795	-10.7997	0.0269162
ENSMUSG00000026495.8	Efcab2	1.52194	2.39128	3.22035	4.73481	4.93049	3.96728	2.16634	0.0493053
ENSMUSG00000026510.10	Trp53bp2	13.4634	12.9101	12.0145	10.2756	8.99733	9.54781	-3.1891	0.00835262
ENSMUSG00000026563.13	Tada1	4.41174	5.25268	5.53531	12.131	9.55321	13.6564	6.71364	0.0155423
ENSMUSG00000026565.18	Pou2f1	3.74218	3.5165	3.69404	5.31088	4.79113	4.87651	1.34194	0.0037239
ENSMUSG00000026568.6	Mpc2	7.12037	6.66905	6.55657	8.8449	8.97843	9.99333	2.49022	0.0191933
ENSMUSG00000026571.12	Dcaf6	7.51439	7.47643	6.53039	9.25146	9.84958	9.5855	2.38844	0.0122298
ENSMUSG00000026615.14	Eprs	6.75175	6.54002	5.84451	12.6996	10.1766	10.844	4.86131	0.00925628
ENSMUSG00000026641.13	Usf1	16.3484	14.6843	17.843	12.3626	8.06662	7.58914	-6.95244	0.0310129
ENSMUSG00000026664.7	Phyh	31.1728	22.9392	25.792	37.6708	30.9845	39.2972	9.34952	0.0239922
ENSMUSG00000026678.10	Rgs5	1.15304	3.80458	5.03489	9.17157	14.7898	26.715	13.5613	0.0411074
ENSMUSG00000026679.3	Enkur	0.310812	0.622539	0.751925	2.55043	2.36434	2.69727	1.97559	0.00265369
ENSMUSG00000026707.15	Nsun6	0.618114	0.672132	0.859756	1.97715	1.28277	1.4318	0.847239	0.0402575
ENSMUSG00000026708.16	Cenpl	0.3057	0.501374	0.421376	0.653993	0.803114	0.764987	0.331215	0.000995251
ENSMUSG00000026709.10	Dars2	1.04158	2.11559	1.60555	3.24006	3.1648	3.62319	1.75511	0.0194643
ENSMUSG00000026721.15	Rabgap1l	2.99314	3.62908	2.80673	3.52704	4.38381	3.46551	0.649139	0.00478001
ENSMUSG00000026723.10	Trdmt1	1.78686	2.87801	2.173	3.51977	3.36376	3.79613	1.2806	0.0423901
ENSMUSG00000026727.10	Rsu1	0.780902	0.563728	1.11473	1.90505	1.33864	2.38468	1.05633	0.00939444
ENSMUSG00000026740.12	Dnajc1	1.49622	1.20957	1.31975	2.78246	2.09018	1.98246	0.943183	0.017766
ENSMUSG00000026754.16	Golga1	3.21805	5.95914	3.31192	8.70986	8.69907	8.54995	4.48993	0.0180909
ENSMUSG00000026755.14	Arpc5l	13.6249	10.384	15.26	8.41706	6.66349	7.97654	-5.40397	0.0173327
ENSMUSG00000026766.16	Mmadhc	23.6209	23.1698	26.2203	18.6392	20.0434	18.6849	-5.21452	0.0275767
ENSMUSG00000026775.9	Yme1l1	8.75344	17.1606	11.7685	17.2328	22.0787	20.3207	7.31656	0.0129182
ENSMUSG00000026781.16	Acbd5	5.98186	7.32878	6.73915	8.97141	8.67733	10.885	2.82798	0.0366992
ENSMUSG00000026788.13	Zbtb43	9.90257	10.497	10.8776	5.06479	3.75877	5.90629	-5.51577	0.00605262
ENSMUSG00000026803.17	Ttf1	2.59428	2.46284	2.15144	3.51466	3.59958	3.45493	1.12021	0.00482957
ENSMUSG00000026807.8	Ak8	0.670335	0.497008	0.869079	1.17652	1.69385	1.48943	0.774458	0.0342236
ENSMUSG00000026857.9	Ntmt1	4.18311	3.82531	5.19984	2.2894	1.79414	3.21322	-1.97049	0.000210997
ENSMUSG00000026887.9	Mrrf	1.10259	2.34683	1.31528	3.59374	5.10182	5.68626	3.20571	0.0159969
ENSMUSG00000026893.4	Gca	3.26928	3.19623	3.24618	8.02157	6.39796	6.58142	3.76309	0.00846989
ENSMUSG00000026894.4	Morn5	0.101825	0	0	0.948142	0.588731	1.41501	0.950018	0.0300624
ENSMUSG00000026895.7	Ndufa8	115.477	112.463	115.467	62.4264	60.0132	72.5195	-49.4826	0.00217228
ENSMUSG00000026915.16	Strbp	6.20339	6.94487	5.90133	10.3203	9.28616	8.94126	3.16606	0.0127956
ENSMUSG00000026918.16	Brd3	13.6027	17.83	15.3433	11.585	11.3003	8.04149	-5.28302	0.0425287
ENSMUSG00000026942.13	Traf2	2.59563	3.12863	2.67886	3.91068	3.7199	3.88768	1.03838	0.0220607
ENSMUSG00000026946.9	Nmi	0.576109	0.803639	1.00654	2.23434	1.45614	2.12585	1.14335	0.0294691
ENSMUSG00000026986.14	Hnmt	2.22169	5.37375	7.72069	14.0745	10.9407	12.1034	7.26746	0.0442223
ENSMUSG00000027001.10	Dusp19	0.604453	1.8181	0.789037	2.83822	2.59123	2.70799	1.64195	0.0329597
ENSMUSG00000027006.13	Dnajc10	13.2215	18.1215	12.9122	28.7112	35.2849	34.5041	18.0817	0.00499216
ENSMUSG00000027010.16	Slc25a12	17.917	14.1862	16.2285	12.2784	12.3033	13.2989	-3.48371	0.0447687
ENSMUSG00000027011.14	Ube2e3	41.1622	39.5342	41.1208	31.9216	26.2117	24.7281	-12.9853	0.0122581
ENSMUSG00000027018.11	Hat1	9.69962	17.6952	13.1146	13.1617	24.5144	22.6778	6.6148	0.0321707
ENSMUSG00000027078.14	Ube2l6	0.617621	0.308037	0.706229	3.993	2.48621	4.38722	3.07818	0.0107404
ENSMUSG00000027082.15	Tfpi	0.55598	0.266976	0.270333	1.78571	0.629787	1.0484	0.790201	0.0437006
ENSMUSG00000027091.14	Zc3h15	27.5262	31.5818	29.4706	43.9671	37.4153	43.9504	12.2514	0.0320109
ENSMUSG00000027109.16	Sp3	13.4651	12.2447	13.4896	16.7107	24.0615	20.2862	7.2863	0.0496932
ENSMUSG00000027130.15	Slc12a6	14.9821	16.7747	13.5234	18.6659	17.9531	18.3949	3.24456	0.0482634
ENSMUSG00000027131.3	Emc4	81.8866	113.659	98.6114	63.705	71.3829	78.2887	-26.9268	0.0364659
ENSMUSG00000027132.3	Katnbl1	4.07216	6.8715	5.08833	8.78191	10.5118	9.6033	4.28834	0.00291481
ENSMUSG00000027165.16	B230118H07Rik	4.02151	8.4212	6.71302	8.75398	11.8372	11.147	4.19416	0.00445351
ENSMUSG00000027166.14	Dnajc24	5.2272	7.91186	6.6419	11.124	10.6657	11.4789	4.49588	0.0198369
ENSMUSG00000027170.12	Eif3m	69.4753	116.06	130.151	40.0052	78.7971	67.3433	-43.1802	0.0251505
ENSMUSG00000027176.8	Cstf3	4.05021	5.2027	4.11993	6.86164	6.56343	8.12434	2.72552	0.0352209
ENSMUSG00000027180.12	Fbxo3	6.26687	6.78879	6.79304	18.0963	10.8884	12.2914	7.14246	0.0476364
ENSMUSG00000027184.14	Caprin1	9.88391	12.8436	10.9722	26.7804	18.2375	22.4938	11.2707	0.0385075
ENSMUSG00000027193.12	Api5	31.1032	32.1962	28.4676	25.0291	23.3665	25.4615	-5.96998	0.0355115
ENSMUSG00000027194.16	Ttc17	4.66661	3.82557	3.75108	6.01957	4.34864	4.29271	0.805887	0.0492576
ENSMUSG00000027215.13	Cd82	7.64276	4.198	5.03153	5.24521	3.57476	2.63499	-1.80578	0.0462832
ENSMUSG00000027242.14	Wdr76	0.231768	0.569632	0.288666	1.81398	1.31294	1.53246	1.18977	0.019739
ENSMUSG00000027253.15	Lrp4	13.6303	24.4204	15.1186	3.2888	6.66555	6.9808	-12.078	0.0266993
ENSMUSG00000027255.14	Arfgap2	11.821	16.8321	11.8249	22.8003	19.7476	20.6911	7.58704	0.0440368
ENSMUSG00000027263.12	Tubgcp4	1.06215	1.3003	1.04664	3.3657	2.50986	2.60106	1.68918	0.0173283
ENSMUSG00000027281.16	Slx4ip	0.93398	1.26452	1.00167	3.6736	4.34095	4.27334	3.02924	0.00131052
ENSMUSG00000027282.17	Mtch2	4.20117	5.09578	4.77051	8.72608	8.59715	8.57	3.94193	0.0029461
ENSMUSG00000027285.13	Haus2	6.85671	7.93393	5.93455	5.52951	4.89889	4.67149	-1.8751	0.0419447
ENSMUSG00000027287.14	Snap23	2.78257	1.69187	2.96934	4.50504	3.21556	3.84837	1.37506	0.0163032
ENSMUSG00000027291.15	Vps39	4.40313	4.56704	4.9954	9.69769	6.09374	8.17759	3.33448	0.0461756
ENSMUSG00000027305.9	Ndufaf1	5.85791	8.11318	6.07317	9.72783	9.49694	8.32386	2.50146	0.0376825
ENSMUSG00000027309.18	4930402H24Rik	3.55142	2.38741	3.65153	9.45604	5.54685	6.89662	4.10305	0.0225016
ENSMUSG00000027324.1	Rpusd2	2.12388	2.1982	2.81198	1.4689	1.5808	1.26978	-0.938194	0.0449855
ENSMUSG00000027327.16	1700037H04Rik	2.11756	1.69262	2.81147	5.29176	2.67999	4.78896	2.04636	0.041824
ENSMUSG00000027349.5	Fam98b	18.2548	16.5038	12.7227	20.4278	20.2228	19.209	4.12612	0.0410717
ENSMUSG00000027353.14	Mcm8	1.50551	2.04903	1.71627	3.92726	4.85457	5.38393	2.96498	0.00754446
ENSMUSG00000027363.15	Usp8	14.1789	16.0644	13.2178	21.3238	18.8262	22.7533	6.48075	0.0411344
ENSMUSG00000027365.14	Trpm7	5.05764	6.41354	4.98369	6.29445	9.48523	8.60445	2.64309	0.033491
ENSMUSG00000027366.12	Sppl2a	1.69439	1.56072	1.84957	6.55787	4.97592	4.41968	3.61626	0.01631
ENSMUSG00000027400.11	Pdyn	0.996551	0.172558	2.10537	3.95609	1.83158	3.32997	1.94772	0.0323684
ENSMUSG00000027404.15	Snrpb	105.105	91.1722	101.367	48.4471	51.72	57.7468	-46.5769	0.0060768
ENSMUSG00000027405.16	Nop56	5.06857	4.83621	6.75393	13.6899	12.0445	13.2714	7.44903	0.00341897
ENSMUSG00000027411.17	Vps16	6.87263	5.59459	7.60009	13.8033	8.03515	10.7271	4.16608	0.0481904
ENSMUSG00000027424.11	Mgme1	0.696429	0.869444	0.657408	1.69245	1.61747	1.80343	0.963356	0.00710128
ENSMUSG00000027428.9	Rbbp9	8.29226	11.3454	8.26841	17.7267	21.8029	23.5651	11.7295	0.0114707
ENSMUSG00000027429.16	Sec23b	9.42075	11.1802	9.44855	13.3545	13.8364	16.6321	4.59113	0.0382076
ENSMUSG00000027439.9	Gzf1	6.57238	7.023	8.13432	10.5216	9.5181	10.9853	3.09844	0.00968552
ENSMUSG00000027459.16	Fam110a	10.9986	12.3387	13.629	3.91591	7.84582	7.68011	-5.84148	0.00803451
ENSMUSG00000027465.13	Tbc1d20	17.5513	15.639	16.8698	15.0429	9.46119	10.3063	-5.08324	0.0294829
ENSMUSG00000027472.14	Pdrg1	11.3903	8.36963	9.55171	16.3011	16.642	15.4387	6.35674	0.0118954
ENSMUSG00000027510.17	Rbm38	0.848709	0.662229	1.08181	0.456933	0.315032	0.407197	-0.471195	0.0221107
ENSMUSG00000027522.15	Stx16	7.25988	3.59676	4.47495	12.1736	8.25041	7.7609	4.28443	0.00680107
ENSMUSG00000027531.16	Impa1	5.47896	12.1451	6.29114	13.7769	18.1965	19.8472	9.30177	0.0263398
ENSMUSG00000027533.10	Fabp5	4.38934	13.8808	6.32036	11.6025	17.8258	15.9214	6.9197	0.0259018
ENSMUSG00000027534.16	Snx16	1.88337	3.24846	2.75036	20.0408	11.9198	17.5842	13.8875	0.0188933
ENSMUSG00000027540.13	Ptpn1	9.24228	6.88728	9.09269	7.39226	5.08686	5.04295	-2.56672	0.0371521
ENSMUSG00000027550.14	Lrrcc1	1.36819	3.56996	2.27554	6.1886	5.98267	7.06469	4.00743	0.0186938
ENSMUSG00000027566.14	Psma7	65.9792	89.2052	81.767	34.774	57.6083	61.3519	-27.739	0.00850053
ENSMUSG00000027598.16	Itch	6.20104	7.47325	5.23779	13.0036	9.19939	10.3219	4.53761	0.0465496
ENSMUSG00000027599.9	Armc1	11.5613	15.8262	13.1853	15.1476	21.3688	20.6174	5.52031	0.0190751
ENSMUSG00000027602.9	Map1lc3a	96.0018	86.6572	92.2568	61.4724	61.2179	83.6269	-22.8662	0.0473489
ENSMUSG00000027603.15	Ggt7	38.6913	26.0385	32.9719	15.493	9.76345	10.2459	-20.7331	0.00570194
ENSMUSG00000027610.17	Gss	2.03498	2.01747	2.23337	3.00721	2.54417	2.64033	0.635296	0.0330478
ENSMUSG00000027613.15	Eif6	25.761	26.148	26.9944	15.6552	15.1991	14.6947	-11.1181	0.00164326
ENSMUSG00000027630.13	Tbl1xr1	0.90982	0.990884	1.41362	2.63202	2.04153	2.27139	1.21021	0.0219032
ENSMUSG00000027639.16	Samhd1	0.961118	0.918941	1.00638	3.23344	2.11081	2.10746	1.52176	0.0280135
ENSMUSG00000027649.15	Ctnnbl1	21.9337	18.2535	21.9967	15.7482	11.672	16.4672	-6.09889	0.0012602
ENSMUSG00000027650.12	Tti1	4.13991	3.45678	3.91717	7.56388	4.83681	7.92153	2.93612	0.0331286
ENSMUSG00000027667.13	Zfp639	3.28337	3.75607	4.5304	5.57081	5.65364	6.52627	2.06029	0.00160641
ENSMUSG00000027676.11	Ccdc39	0.634218	1.36422	1.08544	4.38498	4.12479	4.96349	3.46313	0.00512098
ENSMUSG00000027677.17	Ttc14	3.11399	3.23748	3.26305	23.5845	15.563	12.5916	14.0415	0.025935
ENSMUSG00000027680.15	Fxr1	10.6837	11.18	13.0857	15.5485	17.3974	17.2263	5.07427	0.0070403
ENSMUSG00000027698.14	Nceh1	8.94537	6.43113	7.11607	14.9334	9.47287	12.6646	4.85944	0.01693
ENSMUSG00000027699.19	Ect2	0.250973	0.291195	0.250924	0.658703	0.419584	0.727018	0.337404	0.043321
ENSMUSG00000027706.8	Sec62	56.4893	57.73	45.016	73.8077	76.5881	79.8373	23.6659	0.0258053
ENSMUSG00000027708.14	Dcun1d1	4.80848	8.53311	8.11871	7.90786	9.83053	9.59092	1.95633	0.0381489
ENSMUSG00000027709.9	Mccc1	0.835003	0.618145	1.0853	2.0154	1.35499	1.46269	0.764873	0.0405631
ENSMUSG00000027712.13	Anxa5	3.91022	2.08262	3.63046	30.7053	10.7997	19.2295	17.037	0.041885
ENSMUSG00000027742.13	Cog6	5.56442	7.40316	4.62488	12.3323	12.6775	13.3532	6.92349	0.0101175
ENSMUSG00000027770.5	Dhx36	6.39507	8.87082	6.35079	15.6524	11.5324	12.0366	5.86825	0.0456487
ENSMUSG00000027778.15	Ift80	1.47755	3.05603	1.81127	5.99915	8.3766	7.76481	5.26524	0.00306708
ENSMUSG00000027799.12	Nbea	12.2891	11.6993	11.125	10.2288	9.37989	9.14657	-2.11942	0.00117107
ENSMUSG00000027804.13	Ppid	7.27362	8.77279	7.69117	17.9421	14.104	18.6398	8.98279	0.019494
ENSMUSG00000027809.14	Etfdh	2.50306	2.3773	2.42484	3.69105	2.90254	3.95194	1.08011	0.0334184
ENSMUSG00000027834.15	Serpini1	3.23604	3.97949	5.0888	19.6439	16.4567	12.6939	12.1634	0.0205642
ENSMUSG00000027865.10	Gdap2	3.95381	3.41083	3.62477	5.37208	5.18418	5.8042	1.79035	0.00737592
ENSMUSG00000027881.14	Prpf38b	3.89998	4.24666	3.53044	8.64708	8.64898	7.18112	4.2667	0.00285316
ENSMUSG00000027893.14	Ahcyl1	95.3951	93.5041	87.5467	37.7345	73.9157	55.1999	-36.532	0.0411838
ENSMUSG00000027900.15	Dram2	6.85859	11.3156	8.74258	9.72109	12.8278	12.7022	2.77807	0.0296025
ENSMUSG00000027935.14	Rab13	0.967248	0.891955	1.76179	4.23505	3.06925	3.39237	2.35856	0.0195999
ENSMUSG00000027936.18	Crtc2	12.1245	8.12167	11.4109	7.37055	6.96042	7.326	-3.33336	0.0471399
ENSMUSG00000027952.16	Pmvk	16.0119	19.9218	18.0095	24.3298	25.5299	25.0609	6.99246	0.00615093
ENSMUSG00000027959.13	Sass6	0.223777	0.466653	0.394513	0.96986	1.21409	1.21242	0.770473	0.000473134
ENSMUSG00000027963.14	Extl2	18.2721	18.0161	14.454	43.0908	34.9244	35.3122	20.8617	0.0058851
ENSMUSG00000027965.15	Olfm3	0.673352	1.65385	3.77568	16.2173	9.05997	9.27411	9.48283	0.0456445
ENSMUSG00000027967.8	Neurog2	0.324814	1.12277	0.770406	1.873	2.4624	3.6639	1.92711	0.0291579
ENSMUSG00000027968.11	Larp7	8.0229	10.8172	7.45214	14.5517	15.3354	18.022	7.20562	0.0279595
ENSMUSG00000027981.14	Rnpc3	2.70581	2.39204	3.90506	12.2799	10.335	9.44676	7.68627	0.0112183
ENSMUSG00000027993.16	Trim2	5.77843	2.68113	4.34365	7.87078	6.01828	8.70655	3.26413	0.019074
ENSMUSG00000028005.13	Gucy1b3	10.0221	8.0337	13.7788	65.6297	29.5434	41.5065	34.9484	0.0397124
ENSMUSG00000028010.16	Gar1	5.95895	8.37436	5.5546	4.46771	4.02473	3.15332	-2.74738	0.0413312
ENSMUSG00000028016.9	Ints12	2.84729	3.5211	3.48661	3.78295	5.322	4.71278	1.32091	0.0175516
ENSMUSG00000028020.16	Glrb	2.39209	3.35432	5.10163	28.5544	13.8316	20.2183	17.2521	0.0328172
ENSMUSG00000028034.15	Fubp1	3.05691	3.57438	3.24561	12.0778	7.21489	7.89511	5.7703	0.0365137
ENSMUSG00000028036.6	Ptgfr	0.214672	0.0534191	0.420039	0.688394	0.853345	0.818735	0.557448	0.0227526
ENSMUSG00000028066.15	Pmf1	2.55589	2.41895	2.70514	1.80248	1.63413	2.52044	-0.574312	0.0492751
ENSMUSG00000028070.7	Naxe	53.2024	59.2743	56.2557	37.4388	32.9459	35.5587	-20.9296	0.0103043
ENSMUSG00000028081.6	Rps3a1	688.098	813.055	916.94	354.165	700.903	683.868	-226.385	0.0358401
ENSMUSG00000028093.15	Acp6	0.607187	0.494633	0.715719	1.96621	1.62985	1.81832	1.19895	0.00224388
ENSMUSG00000028096.13	Gpr89	2.57458	2.97797	2.46843	7.39601	7.39622	7.52041	4.76388	0.000753859
ENSMUSG00000028099.8	Polr3c	7.78847	7.27899	7.87416	6.06639	3.70999	5.79332	-2.45731	0.0245393
ENSMUSG00000028128.13	F3	1.44948	0.773123	1.86025	5.18704	2.7853	3.45828	2.44926	0.0323429
ENSMUSG00000028134.11	Ptbp2	6.04951	9.19424	8.63171	19.4452	18.5279	16.2689	10.1222	0.0136625
ENSMUSG00000028138.8	Adh5	22.5059	27.8016	30.0734	16.399	22.0191	19.5565	-7.46877	0.0196735
ENSMUSG00000028140.13	Mrpl9	27.1897	25.8583	29.0108	12.287	14.7394	15.823	-13.0698	0.00346618
ENSMUSG00000028145.9	Them4	2.69943	3.57847	3.3443	6.26684	6.71538	7.75032	3.70345	0.00498612
ENSMUSG00000028152.10	Tspan5	10.7622	13.8983	10.9263	12.0383	18.4114	16.0053	3.62269	0.0461769
ENSMUSG00000028156.12	Eif4e	12.1103	13.5421	11.2695	21.9053	20.6808	23.0894	9.58453	0.00970955
ENSMUSG00000028158.14	Mttp	2.03992	1.18831	1.73381	5.42207	4.45761	4.56224	3.15996	0.00142293
ENSMUSG00000028165.9	Cisd2	12.8208	11.2514	9.87177	10.8703	8.7936	8.62923	-1.88361	0.0166321
ENSMUSG00000028179.12	Cth	3.69093	3.16944	4.3236	10.0448	7.18429	6.93847	4.32788	0.0290172
ENSMUSG00000028182.14	Lrriq3	0.184206	0.601894	0.37582	0.397876	0.7877	0.834075	0.28591	0.0403478
ENSMUSG00000028189.12	Ctbs	1.26656	0.930442	1.04379	2.5625	1.68248	1.5596	0.854591	0.0329528
ENSMUSG00000028191.11	Bcl10	4.83647	4.28722	4.31555	3.46834	3.10793	2.96434	-1.29955	0.00107402
ENSMUSG00000028212.16	Ccne2	1.43628	3.84814	2.47938	4.15637	4.86288	4.76117	2.00554	0.0296381
ENSMUSG00000028221.3	Tmem55a	12.2432	11.7984	12.8419	20.8882	16.3891	16.6768	5.6902	0.0312469
ENSMUSG00000028224.14	Nbn	5.20703	5.79707	5.90881	9.01522	11.5126	11.7247	5.1132	0.00796405
ENSMUSG00000028229.11	Rmdn1	2.36951	7.20984	3.82269	7.17957	9.20636	7.41535	3.46642	0.0255196
ENSMUSG00000028232.13	Tmem68	3.91661	4.68989	3.92606	14.4334	9.66476	10.6851	7.4169	0.022614
ENSMUSG00000028233.6	Tgs1	5.25455	6.60214	4.49112	13.9833	9.32811	12.7548	6.57281	0.0381646
ENSMUSG00000028243.5	Ubxn2b	2.47188	3.81904	2.86287	6.63244	6.01358	5.40283	2.96502	0.0196642
ENSMUSG00000028247.2	Coq3	1.35408	3.9269	1.8387	7.25956	5.65041	6.78337	4.19122	0.0401198
ENSMUSG00000028248.15	Pnisr	7.21493	4.91311	7.41699	21.0409	11.7279	12.5627	8.59549	0.0419257
ENSMUSG00000028249.15	Sdcbp	6.75145	9.93236	11.0993	13.0962	15.9639	13.49	4.92232	0.030251
ENSMUSG00000028255.6	Clca1	1.67226	1.30859	1.85265	5.59006	4.4563	4.35366	3.18884	0.0080473
ENSMUSG00000028256.16	Odf2l	0.989114	0.98695	0.940621	2.51133	1.66999	2.02387	1.09617	0.0227804
ENSMUSG00000028268.14	Gbp3	0.567419	0.494291	0.642767	1.6666	1.80197	1.35187	1.03865	0.0136804
ENSMUSG00000028274.17	Rngtt	1.90617	3.31789	2.20865	5.80302	4.70059	6.21105	3.09398	0.0343858
ENSMUSG00000028282.12	Casp8ap2	4.57404	5.12642	4.57037	6.69037	7.87975	8.18685	2.82871	0.011405
ENSMUSG00000028292.14	Rars2	7.88086	10.1	7.2788	12.6309	14.4013	13.3264	5.03297	0.00532545
ENSMUSG00000028293.14	Slc35a1	5.51456	7.15138	6.03288	9.33123	8.23956	8.67448	2.51548	0.0430589
ENSMUSG00000028300.14	3110043O21Rik	5.60817	5.59406	6.18496	11.7015	10.1921	10.8119	5.10608	0.00460931
ENSMUSG00000028312.19	Smc2	0.492042	1.36192	0.760361	2.35996	2.07485	2.61971	1.48007	0.0305378
ENSMUSG00000028318.14	Polr1e	1.17821	1.45211	1.41516	2.04495	1.87785	2.11844	0.665251	0.0177295
ENSMUSG00000028328.13	Tmod1	3.5587	3.21719	3.0331	2.2316	1.45997	1.00218	-1.70508	0.00706395
ENSMUSG00000028329.13	Xpa	19.9667	19.2374	21.0237	9.36857	14.2148	14.1782	-7.48873	0.0224156
ENSMUSG00000028343.10	Erp44	8.88607	10.1977	8.91336	16.8905	12.7785	15.3612	5.67771	0.0360182
ENSMUSG00000028344.12	Invs	0.504351	0.350274	0.345898	1.15944	0.59235	1.08757	0.546281	0.0356087
ENSMUSG00000028345.15	Tex10	2.773	2.94625	2.43979	6.64524	5.56679	6.02739	3.36012	0.00623617
ENSMUSG00000028382.15	Ptbp3	2.38693	1.55971	2.2763	3.85519	3.16322	2.97503	1.25683	0.0233816
ENSMUSG00000028383.17	Hsdl2	5.65564	5.31632	6.39132	14.907	10.862	10.9503	6.45204	0.0228391
ENSMUSG00000028389.12	Zfp37	4.93378	6.44313	5.68909	7.43771	9.85872	9.40901	3.21314	0.00634097
ENSMUSG00000028393.10	Alad	16.5412	22.6164	16.7307	11.0456	11.8207	5.33392	-9.22935	0.0194397
ENSMUSG00000028398.8	Dmac1	23.2814	24.5467	23.4234	33.7924	37.9222	36.8005	12.4212	0.00293029
ENSMUSG00000028405.9	Aco1	16.0241	17.0152	15.5268	13.0108	13.2793	14.6014	-2.5582	0.0467626
ENSMUSG00000028407.4	Smim27	3.69679	4.53108	3.89906	4.93349	8.91815	7.86522	3.19664	0.0418145
ENSMUSG00000028410.13	Dnaja1	15.0559	19.2456	18.7628	34.668	28.0195	30.9266	13.5166	0.0258833
ENSMUSG00000028414.17	Fktn	3.55618	4.24412	3.39506	6.23112	5.61069	5.00166	1.8827	0.0213599
ENSMUSG00000028419.5	Chmp5	73.885	88.6387	77.7894	95.8952	145.835	126.857	42.7579	0.0283336
ENSMUSG00000028443.6	Nudt2	6.45411	11.4218	8.91392	21.9266	28.5208	24.7124	16.1233	0.000474108
ENSMUSG00000028456.18	Unc13b	8.47593	8.00893	7.16246	9.68276	13.1889	12.1004	3.77492	0.0495476
ENSMUSG00000028458.12	Tesk1	9.21815	9.98655	10.321	6.51011	4.12809	3.81264	-5.02497	0.0252257
ENSMUSG00000028461.12	Ccdc107	93.1757	91.1971	85.3329	24.086	50.2045	48.1045	-49.1035	0.0197216
ENSMUSG00000028478.18	Clta	126.065	141.878	125.845	71.2574	98.8599	93.5187	-43.3838	0.0108354
ENSMUSG00000028479.18	Gne	3.34305	2.80374	3.1856	3.95646	3.57516	3.45567	0.551634	0.0325133
ENSMUSG00000028483.13	Snapc3	1.46466	1.84114	1.64059	5.24448	3.50878	4.29125	2.69937	0.0237461
ENSMUSG00000028494.12	Plin2	2.08497	1.52517	1.97821	3.55746	2.61115	2.42745	1.00257	0.039141
ENSMUSG00000028496.17	Mllt3	1.48705	2.05814	2.54145	2.88705	3.52626	3.30823	1.21163	0.0161633
ENSMUSG00000028522.16	Mier1	4.94605	5.3947	4.28938	6.51536	6.5937	6.70455	1.72783	0.0203781
ENSMUSG00000028524.21	Sgip1	9.5272	8.56172	8.18795	11.6448	12.7867	10.4	2.85153	0.0267351
ENSMUSG00000028552.13	Eps15	6.08262	6.88698	7.36004	20.5745	12.1659	13.5505	8.6538	0.0490576
ENSMUSG00000028563.16	Tm2d1	59.8375	61.9399	64.1785	30.1893	45.6947	41.413	-22.8863	0.0137086
ENSMUSG00000028568.16	Btf3l4	10.0066	16.7778	13.6434	16.9878	20.231	16.2323	4.34112	0.0419471
ENSMUSG00000028572.13	Hook1	11.6532	16.2819	12.5215	15.2751	24.4083	20.4786	6.56845	0.0234271
ENSMUSG00000028577.13	Plaa	11.7731	9.29374	11.2226	8.28073	5.70049	6.14884	-4.0531	0.00776713
ENSMUSG00000028582.14	Cc2d1b	4.20368	3.49947	5.05717	6.21227	5.17183	5.93346	1.51908	0.0227678
ENSMUSG00000028608.15	0610037L13Rik	2.31308	3.6792	2.91149	6.72924	5.13264	5.28163	2.74658	0.0441952
ENSMUSG00000028609.6	Magoh	121.872	294.688	229.766	51.2646	123.335	113.357	-119.456	0.0273062
ENSMUSG00000028614.14	Ndc1	3.77307	3.5027	3.71374	6.33312	5.4977	7.24098	2.69409	0.0132421
ENSMUSG00000028618.11	Tmem59	78.235	57.0665	82.4283	46.3089	45.9457	39.9329	-28.5141	0.0452556
ENSMUSG00000028630.9	Dyrk2	58.5623	63.0632	58.7169	14.6004	38.0236	34.8569	-30.9538	0.0207664
ENSMUSG00000028639.14	Ybx1	368.928	304.223	368.528	104.836	199.018	163.409	-191.472	0.0269751
ENSMUSG00000028646.16	Rragc	34.5842	23.7186	29.5558	17.2276	14.3638	11.8257	-14.8138	0.0161806
ENSMUSG00000028651.12	Ppie	26.1722	38.9896	28.2398	12.1472	25.5451	22.3122	-11.1323	0.0253668
ENSMUSG00000028669.15	Pithd1	37.0491	38.4364	40.2752	20.6349	16.8322	15.3364	-20.9857	0.0068407
ENSMUSG00000028676.17	Srsf10	7.78786	10.3112	6.96254	16.0876	12.9502	13.4142	5.79683	0.0368215
ENSMUSG00000028677.19	Rnf220	13.4509	13.113	12.8438	8.67722	5.83387	6.6	-6.09889	0.00695484
ENSMUSG00000028692.14	Akr1a1	128.528	119.131	123.01	79.8482	75.2944	88.1069	-42.4731	0.00445234
ENSMUSG00000028756.12	Pink1	196.985	175.629	170.513	89.5877	87.4269	97.0349	-89.6927	0.00588784
ENSMUSG00000028773.8	Fabp3	9.48384	4.70768	18.2205	40.6216	29.3225	38.6005	25.3775	0.00743133
ENSMUSG00000028788.14	Ptp4a2	54.8587	62.1269	48.4625	40.0182	41.8997	43.067	-13.4877	0.044808
ENSMUSG00000028797.20	Tmem234	29.737	21.8016	28.4185	13.6522	14.8026	15.8224	-11.8933	0.0230549
ENSMUSG00000028798.16	Eif3i	26.5045	30.5556	29.9351	22.2214	23.5252	25.2616	-5.32897	0.0124822
ENSMUSG00000028821.8	Syf2	67.0958	70.7409	85.4907	33.338	51.8167	42.1747	-31.9993	0.0229107
ENSMUSG00000028842.15	Ago3	1.19823	1.0586	1.08446	5.00873	2.77712	2.94464	2.46306	0.0337851
ENSMUSG00000028850.2	Gpatch3	3.17702	2.16785	3.49995	1.82207	1.09735	1.47502	-1.48346	0.0172501
ENSMUSG00000028851.6	Nudc	86.4936	84.5896	77.7702	66.265	55.199	65.629	-20.5868	0.0269443
ENSMUSG00000028857.16	Tmem222	40.0004	35.9527	38.6674	32.0282	26.9751	33.7986	-7.27287	0.0138571
ENSMUSG00000028878.11	Fam76a	22.011	15.599	20.3285	16.1888	11.0065	12.8844	-5.95294	0.00935252
ENSMUSG00000028879.4	Stx12	28.8001	29.4905	29.5822	49.332	43.1537	50.2095	18.2741	0.00777405
ENSMUSG00000028882.13	Ppp1r8	22.8461	22.9533	21.2914	17.6474	20.0671	18.3656	-3.67024	0.0203675
ENSMUSG00000028889.17	Yrdc	19.7577	17.4828	20.0576	6.17461	6.10616	6.22138	-12.932	0.00181407
ENSMUSG00000028898.15	Trnau1ap	12.6495	13.8971	15.9881	9.78504	9.50398	13.592	-3.21793	0.0166811
ENSMUSG00000028899.11	Taf12	3.80308	4.09126	3.92694	5.89446	6.60371	7.36015	2.67901	0.0105899
ENSMUSG00000028901.13	Gmeb1	5.2403	5.01318	4.67102	3.44565	3.10107	2.95237	-1.80847	0.000483364
ENSMUSG00000028907.7	Utp11	2.80413	5.18798	3.45437	5.64593	6.50955	6.91299	2.54066	0.0285837
ENSMUSG00000028910.12	Mecr	5.54935	5.82825	6.08838	3.26741	4.64634	5.19392	-1.45277	0.0376318
ENSMUSG00000028911.16	Srsf4	47.8238	45.5959	40.5768	26.3748	26.924	29.3026	-17.1317	0.015004
ENSMUSG00000028931.11	Kcnab2	26.9147	21.4185	19.7913	40.1215	38.8533	31.385	14.0784	0.00748053
ENSMUSG00000028933.11	Xrcc2	1.40522	1.27807	1.42535	2.20123	2.39318	2.36097	0.948917	0.00467001
ENSMUSG00000028936.15	Rpl22	143.777	176.902	186.607	47.2587	90.6947	83.2052	-95.3761	0.00136651
ENSMUSG00000028945.9	Rheb	8.06457	9.88252	10.7179	15.2582	12.9986	13.4265	4.33946	0.0469074
ENSMUSG00000028952.12	Zbtb48	3.88858	2.98113	4.39557	2.86728	1.7837	3.92118	-0.897707	0.0270369
ENSMUSG00000028975.16	Pex14	7.05008	7.5484	7.32039	5.30298	4.08324	4.80599	-2.57555	0.0176326
ENSMUSG00000028986.12	Klhl7	8.74927	9.30292	11.2138	29.2543	24.5715	26.6305	17.0634	0.00501184
ENSMUSG00000029012.11	Orc5	2.711	3.05777	3.4726	5.38054	5.62441	6.63479	2.79946	0.00214109
ENSMUSG00000029030.14	Tprgl	64.9056	54.4067	69.4199	41.8522	43.3994	47.3152	-18.7218	0.0200563
ENSMUSG00000029047.13	Pex10	2.23804	5.12447	2.39943	5.34845	6.39885	5.35955	2.44831	0.0266093
ENSMUSG00000029059.9	Fam213b	18.7466	28.8085	23.2527	35.8048	43.044	47.327	18.456	0.012104
ENSMUSG00000029066.12	Mrpl20	63.7767	98.2762	79.4419	27.9355	58.5854	48.3543	-35.5398	0.00243273
ENSMUSG00000029068.16	Ccnl2	10.2913	7.587	13.0906	18.7329	16.042	15.9506	6.58554	0.0357642
ENSMUSG00000029082.17	Bst1	0.343063	0.267271	0.587033	1.30059	1.0496	1.67289	0.941905	0.00430484
ENSMUSG00000029088.16	Kcnip4	2.3777	1.40267	4.09016	18.6554	5.72918	13.819	10.111	0.0498175
ENSMUSG00000029103.16	Lrpap1	30.5183	22.7986	28.2504	40.7699	27.5356	42.3593	9.69917	0.0352067
ENSMUSG00000029130.12	Rnf32	0.820773	1.3529	1.11206	1.5649	1.72292	2.27159	0.75789	0.0399124
ENSMUSG00000029141.16	Slc4a1ap	3.87937	3.26007	3.45374	5.98118	6.63885	6.9395	2.98878	0.0107083
ENSMUSG00000029147.10	Ppm1g	13.236	11.0396	12.8642	9.51144	5.63399	6.73935	-5.08501	0.00950284
ENSMUSG00000029176.13	Anapc4	6.35001	8.16906	7.76598	14.0236	12.5939	13.8608	6.06442	0.011548
ENSMUSG00000029179.14	Zcchc4	0.763167	0.667912	0.739263	1.80365	1.22549	1.30901	0.722602	0.0225754
ENSMUSG00000029191.16	Rfc1	4.02465	4.96989	4.218	11.6488	8.00415	10.0077	5.48273	0.027201
ENSMUSG00000029196.9	Tada2b	13.4667	11.4088	11.5249	5.932	4.7924	4.46575	-7.07007	0.000701812
ENSMUSG00000029208.16	Guf1	1.47569	1.58818	1.86058	5.99668	3.42048	4.17642	2.88971	0.036561
ENSMUSG00000029209.15	Gnpda2	1.84175	5.36528	2.40683	4.65428	6.9062	4.67046	2.20569	0.013378
ENSMUSG00000029229.8	Chic2	7.52848	5.64863	6.52486	3.31188	4.04995	3.71339	-2.87558	0.0313749
ENSMUSG00000029234.13	Tmem165	10.9179	13.7961	13.4012	18.2079	21.4117	19.9578	7.15408	0.000955349
ENSMUSG00000029247.17	Paics	28.1342	27.6331	26.3838	38.2366	36.7277	35.0651	9.29275	0.00102796
ENSMUSG00000029250.5	Polr2b	20.3701	23.9645	16.7413	33.4501	37.2969	39.1387	16.2699	0.0168484
ENSMUSG00000029253.12	Cenpc1	4.35581	4.11959	3.79235	8.94104	5.80508	7.43114	3.30317	0.0303875
ENSMUSG00000029263.15	Pigg	7.99458	4.1859	4.13266	11.7198	12.1248	10.916	6.14916	0.0196695
ENSMUSG00000029267.17	Mtf2	1.29713	3.297	2.70252	9.07165	6.71798	9.83582	6.1096	0.022979
ENSMUSG00000029283.17	Cdc7	1.16206	1.63182	1.4285	9.99026	4.62516	6.77853	5.72386	0.0387985
ENSMUSG00000029290.12	Zfp326	3.69232	2.90739	2.81421	5.83347	4.09758	4.10342	1.54018	0.0181633
ENSMUSG00000029314.14	Gpat3	1.39512	1.0943	1.73022	2.87373	2.86769	2.27553	1.26577	0.0379528
ENSMUSG00000029345.13	Tfip11	15.7989	13.2262	13.4237	11.8154	8.57817	8.72777	-4.44251	0.00133385
ENSMUSG00000029346.12	Srrd	7.29693	6.5822	8.92509	5.20077	3.59213	3.77407	-3.41242	0.0319592
ENSMUSG00000029385.14	Ccng2	6.58587	12.3296	7.37794	9.89158	13.8063	12.3677	3.2574	0.0424116
ENSMUSG00000029390.13	Tmed2	70.7666	62.7237	67.2246	36.4574	33.4278	36.2964	-31.5111	0.00109387
ENSMUSG00000029401.8	Rilpl2	3.04165	3.79966	4.34874	1.63734	2.04588	2.61203	-1.6316	0.00241281
ENSMUSG00000029402.8	Snrnp35	3.61918	3.89433	1.68446	7.9133	5.33498	5.93624	3.32885	0.0359411
ENSMUSG00000029403.14	Cdkl2	2.79459	3.43871	2.55586	5.46609	4.97905	5.66985	2.44194	0.0174503
ENSMUSG00000029433.15	Diablo	4.23511	6.23044	6.14405	10.0909	7.74175	10.5654	3.92946	0.0457478
ENSMUSG00000029440.15	Psmd9	8.3981	5.71152	8.29272	2.71145	3.80556	3.49899	-4.12878	0.0342974
ENSMUSG00000029442.18	Wdr66	1.68001	3.38742	2.07365	0.118974	2.29671	1.35065	-1.12492	0.0217359
ENSMUSG00000029446.14	Psph	6.37128	7.14108	6.67426	8.4153	8.28215	9.31877	1.9432	0.0235099
ENSMUSG00000029458.14	Brap	5.08788	4.39647	4.55331	4.07349	2.67776	2.94417	-1.44741	0.0110495
ENSMUSG00000029469.14	Ift81	10.1418	13.8086	9.94324	12.3693	20.9864	18.4707	5.97759	0.0445673
ENSMUSG00000029513.14	Prkab1	106.194	97.7325	85.2735	13.2536	37.1044	33.5134	-68.443	0.0159199
ENSMUSG00000029524.16	Sirt4	4.62904	5.07344	3.36958	7.98767	7.08557	9.83034	3.94384	0.0478898
ENSMUSG00000029535.4	Triap1	19.9575	21.6157	20.5042	10.4229	16.7333	16.5409	-6.12678	0.0354495
ENSMUSG00000029538.14	Srsf9	20.2948	31.0269	22.7167	17.2131	20.325	12.6756	-7.94155	0.0413408
ENSMUSG00000029557.7	Mrm2	3.47289	4.54532	6.00652	4.53103	5.54526	7.03304	1.0282	0.000133773
ENSMUSG00000029577.13	Ube3b	26.6864	21.856	23.5136	20.8441	16.4407	14.8237	-6.64914	0.0115345
ENSMUSG00000029594.12	Rbm19	3.20359	2.69469	3.17302	2.93702	1.94506	2.58178	-0.53581	0.0318745
ENSMUSG00000029599.13	Ddx54	8.16909	5.88375	7.93247	5.76926	3.75741	3.45746	-3.00039	0.0279992
ENSMUSG00000029600.10	Rita1	3.94324	3.44702	4.39064	4.4902	4.51484	5.06831	0.764152	0.0197272
ENSMUSG00000029617.10	Ccz1	21.6653	24.1198	21.471	11.7952	14.2675	16.6199	-8.1912	0.0195713
ENSMUSG00000029623.14	Pdap1	22.7312	20.3138	21.0781	12.9545	11.8846	11.2656	-9.33947	0.00118387
ENSMUSG00000029624.10	Ptcd1	10.2642	10.703	10.2874	9.14699	9.17768	9.53514	-1.1316	0.0183968
ENSMUSG00000029632.7	Ndufa4	268.857	499.474	379.155	95.8359	260.128	220.162	-190.454	0.00825492
ENSMUSG00000029663.10	Gngt1	478.82	792.806	619.429	88.8367	506.025	489.138	-269.018	0.035259
ENSMUSG00000029669.14	Tspan12	1.03484	1.24051	1.81367	8.11047	3.48822	6.72594	4.74521	0.0383703
ENSMUSG00000029670.12	Ing3	6.17136	6.48376	6.71624	7.72748	9.92413	10.9459	3.0754	0.0302633
ENSMUSG00000029676.15	Pot1a	0.829808	1.85409	1.39081	5.99331	4.9682	5.35834	4.08171	0.0102761
ENSMUSG00000029701.15	Rbm28	3.41813	3.77815	4.09904	8.24805	5.79366	6.97535	3.24058	0.0300617
ENSMUSG00000029705.17	Cux1	7.81727	6.26958	6.79531	7.06593	4.3199	4.2799	-1.73881	0.0394974
ENSMUSG00000029713.15	Gnb2	53.7234	62.2461	66.3479	35.6724	10.4258	10.3558	-41.9545	0.0365508
ENSMUSG00000029720.9	Gm20605	4.85807	3.61089	5.90166	7.95227	5.6231	7.59664	2.26713	0.0165878
ENSMUSG00000029725.10	Ppp1r35	14.3369	18.3902	15.6236	11.1467	11.9949	11.8406	-4.45616	0.0227549
ENSMUSG00000029726.16	Mepce	28.2407	20.5418	25.5325	15.3229	14.61	11.4513	-10.9769	0.024884
ENSMUSG00000029752.12	Asns	3.24297	4.57053	5.44844	16.0368	8.5946	15.0646	8.81136	0.0376051
ENSMUSG00000029767.16	Calu	22.7679	26.1387	29.2924	25.9478	31.0198	38.1315	5.63338	0.0391482
ENSMUSG00000029775.14	Klhdc10	4.94504	4.66768	4.66454	7.11476	5.66368	5.78608	1.42909	0.0307965
ENSMUSG00000029782.19	Tmem209	2.51861	2.43013	2.33327	3.91367	4.04379	4.19534	1.6236	0.00341667
ENSMUSG00000029790.16	Cep41	0.935806	1.30033	0.626051	2.56566	3.75642	2.99666	2.15219	0.00726706
ENSMUSG00000029802.13	Abcg2	0.589611	1.24858	1.35954	3.14905	2.06417	3.73756	1.91768	0.037083
ENSMUSG00000029814.10	Igf2bp3	0.319656	0.712864	0.532133	0.172907	0.182355	0.203651	-0.335247	0.0470609
ENSMUSG00000029815.12	Malsu1	6.67852	8.99944	8.90339	3.0585	6.71928	3.92839	-3.62506	0.0215488
ENSMUSG00000029817.11	Tra2a	10.0695	11.1208	9.7376	20.0918	19.3833	19.9728	9.50664	0.00214804
ENSMUSG00000029836.15	Cbx3	37.1102	45.9797	39.5903	30.2374	42.1439	35.6486	-4.88344	0.0195526
ENSMUSG00000029838.11	Ptn	6.98481	21.8103	18.7463	51.6673	33.7287	47.3593	28.4046	0.0476509
ENSMUSG00000029864.7	Gstk1	1.1598	0.295651	1.54764	4.89386	2.40595	4.60877	2.9685	0.0121324
ENSMUSG00000029910.14	Mad2l1	1.85362	1.85287	2.12787	2.51349	4.52714	4.11599	1.77409	0.0477209
ENSMUSG00000029922.15	Mkrn1	51.2448	47.4862	48.9196	37.1393	27.6152	29.2021	-17.898	0.0055226
ENSMUSG00000029994.17	Anxa4	0.439782	0.269176	0.407953	1.38271	0.620966	1.09496	0.660574	0.0305255
ENSMUSG00000030002.15	Dusp11	7.66835	7.24985	7.21955	23.11	13.49	20.267	11.5764	0.0261402
ENSMUSG00000030007.8	Cct7	30.0284	25.5385	28.0449	22.8709	21.7397	25.5072	-4.49797	0.0412464
ENSMUSG00000030016.14	Zfp638	1.72026	4.17616	2.35271	10.0701	10.9856	10.616	7.80753	0.00203539
ENSMUSG00000030019.6	Fbxl14	10.687	7.71883	8.64291	6.9902	6.86073	5.44222	-2.5852	0.0490366
ENSMUSG00000030031.14	Kbtbd8	0.52496	1.40402	0.823981	2.80578	3.54298	2.93914	2.17831	0.000281543
ENSMUSG00000030034.11	Ino80b	8.8046	8.15684	5.96602	5.70648	4.8162	4.45575	-2.64968	0.0219312
ENSMUSG00000030035.14	Wbp1	15.8848	19.6328	17.4773	11.6218	14.3752	13.5896	-4.46941	0.0041294
ENSMUSG00000030051.10	Aplf	1.09472	1.34746	1.25788	1.45139	1.6236	1.98335	0.452757	0.0410086
ENSMUSG00000030061.16	Uba3	7.407	11.1912	10.6961	13.7502	16.7796	15.8592	5.69818	0.00182359
ENSMUSG00000030082.14	Sec61a1	14.8644	10.7338	13.0694	11.4028	8.37423	10.6193	-2.75709	0.00800972
ENSMUSG00000030120.14	Mlf2	68.5461	61.3183	69.8694	51.7514	46.532	39.3618	-20.6962	0.026261
ENSMUSG00000030122.12	Ptms	277.633	251.813	245.819	136.09	168.266	140.984	-109.976	0.0114545
ENSMUSG00000030134.11	Rasgef1a	1.91967	0.755485	1.92605	5.68596	3.01039	4.42596	2.84037	0.0130631
ENSMUSG00000030166.14	Rad52	1.26285	0.76616	0.902179	1.65346	1.46093	1.3365	0.50657	0.0166898
ENSMUSG00000030168.13	Adipor2	12.503	14.5155	12.1481	8.70531	12.9551	10.3919	-2.37143	0.0401016
ENSMUSG00000030177.14	Ccdc77	1.52196	2.10779	2.12727	2.70911	3.55687	4.38143	1.63013	0.0183338
ENSMUSG00000030204.10	Ddx47	5.2903	3.67551	5.3662	6.88793	4.74517	6.19583	1.16564	0.0179229
ENSMUSG00000030224.10	Strap	55.5046	53.0325	58.0771	39.2657	37.8875	42.7679	-15.5644	0.000239246
ENSMUSG00000030225.11	Dera	1.0313	1.15552	1.10258	1.34634	1.4675	1.40304	0.30916	0.000103206
ENSMUSG00000030243.16	Recql	3.34761	2.40804	2.97289	4.36122	3.18915	3.75615	0.85933	0.00398135
ENSMUSG00000030254.16	Rad18	0.786412	0.623485	0.847676	0.997248	0.910827	1.17812	0.276208	0.00782897
ENSMUSG00000030264.14	Thumpd3	1.6217	2.83114	2.17366	3.65223	3.77148	4.05343	1.61688	0.0208641
ENSMUSG00000030269.14	Mtmr14	11.2182	13.3909	12.8296	7.56647	8.65101	11.3123	-3.30297	0.0366033
ENSMUSG00000030279.15	C2cd5	2.23085	2.52176	2.1387	5.56378	4.07137	4.98212	2.57532	0.0200591
ENSMUSG00000030304.11	Ergic2	4.67271	8.46964	6.95621	11.203	11.9341	12.0987	5.04575	0.014749
ENSMUSG00000030309.16	Caprin2	0.294495	0.204495	0.400821	1.68304	0.86471	0.857684	0.835208	0.0490447
ENSMUSG00000030322.12	Mbd4	0.970691	0.994879	0.798976	1.80588	1.98218	1.94828	0.990599	0.00413897
ENSMUSG00000030342.8	Cd9	17.4422	5.38301	20.6333	74.451	34.0351	52.3621	39.1299	0.0244377
ENSMUSG00000030347.6	D6Wsu163e	2.11472	3.47631	2.35596	6.92133	7.28222	7.76774	4.67477	0.00494208
ENSMUSG00000030374.15	Strn4	16.0499	10.5782	11.4887	15.0737	6.59218	7.75329	-2.89921	0.0475487
ENSMUSG00000030386.18	Zfp606	4.40356	6.44636	4.6739	7.69394	8.33847	8.27187	2.92682	0.0153464
ENSMUSG00000030393.8	Zik1	2.04141	2.65173	3.75983	8.37967	5.83025	6.73043	4.16246	0.0310967
ENSMUSG00000030400.17	Ercc2	17.4927	19.3893	17.8457	13.845	10.2147	13.3397	-5.77615	0.0390808
ENSMUSG00000030401.16	Rtn2	18.7714	14.5814	16.3026	8.65586	8.57241	7.84683	-8.19343	0.0102694
ENSMUSG00000030407.2	Qpctl	3.20808	4.05866	2.77418	2.7999	2.92975	2.10438	-0.735633	0.0365567
ENSMUSG00000030410.16	Dmwd	34.5035	26.8687	32.3871	21.2886	17.9891	17.3578	-12.3746	0.0105253
ENSMUSG00000030428.16	Ttyh1	15.9556	15.3934	15.8839	46.5585	28.1759	35.355	20.9522	0.0281896
ENSMUSG00000030446.17	Zfp273	1.00378	3.7165	2.2667	3.16577	4.59187	4.59813	1.7896	0.0300514
ENSMUSG00000030469.10	Zfp719	2.16266	8.13049	3.03172	8.55741	15.9298	15.5906	8.91765	0.0205359
ENSMUSG00000030470.15	Csrp3	0.162111	0.0324561	0.366026	0.516617	0.461257	0.643829	0.353703	0.00742556
ENSMUSG00000030471.17	Zdhhc13	9.04659	8.94761	7.968	13.0702	15.2859	17.504	6.63265	0.0267214
ENSMUSG00000030486.9	Zfp108	0.673563	0.761134	0.563115	3.04795	2.34231	2.24584	1.87943	0.00856593
ENSMUSG00000030509.17	Asb7	6.25809	6.47769	4.65572	4.69245	4.30088	3.82454	-1.52454	0.0296827
ENSMUSG00000030521.11	Mphosph10	9.66006	16.8166	16.3363	8.58392	13.141	12.9728	-2.70509	0.0403996
ENSMUSG00000030527.15	Crtc3	3.60451	3.60267	3.92358	3.28363	2.99747	3.43449	-0.471727	0.0146374
ENSMUSG00000030530.15	Furin	8.6849	6.74668	9.27735	4.64542	3.65117	3.63663	-4.25857	0.0145534
ENSMUSG00000030532.6	Hddc3	4.88244	9.83396	9.73378	7.38556	11.7569	11.6523	2.11484	0.0041612
ENSMUSG00000030554.16	Synm	2.15286	2.69622	2.58023	4.56977	4.3885	4.31013	1.94636	0.00716446
ENSMUSG00000030588.12	Yif1b	40.4122	49.1768	35.3412	19.1052	22.9685	23.0014	-19.9517	0.0195051
ENSMUSG00000030595.15	Nfkbib	9.73689	8.26977	10.1492	7.38363	5.02407	5.78792	-3.32007	0.0146352
ENSMUSG00000030598.15	Fbxo17	2.80101	2.87025	3.49149	1.80118	1.00046	1.88047	-1.49355	0.0142745
ENSMUSG00000030602.13	Pak4	7.65555	6.41917	7.19673	3.63132	4.75865	4.27095	-2.87018	0.0261087
ENSMUSG00000030604.9	Zfp626	1.46361	2.20516	1.82896	3.26714	3.9412	4.0905	1.9337	0.00360435
ENSMUSG00000030606.8	Hapln3	0.813396	0.376154	0.607205	1.10621	1.03407	1.33255	0.558691	0.0266267
ENSMUSG00000030610.13	Det1	1.02055	2.05322	0.925488	2.15661	2.68957	2.8898	1.24558	0.042286
ENSMUSG00000030611.10	Mrps11	21.1746	26.4902	23.4652	10.9043	15.3187	17.0433	-9.28791	0.0118584
ENSMUSG00000030612.6	Mrpl46	15.9033	14.8572	17.6248	16.4802	16.4776	18.4975	1.02332	0.0405106
ENSMUSG00000030614.8	Tmem126b	2.44399	5.46988	3.01744	7.53785	7.3125	8.15235	4.02379	0.0331256
ENSMUSG00000030660.9	Pik3c2a	2.39734	2.41715	2.80781	5.31458	4.15013	4.1276	1.99	0.0266431
ENSMUSG00000030663.12	1110004F10Rik	51.2727	54.449	56.2395	37.237	35.4083	45.0401	-14.7586	0.0116421
ENSMUSG00000030678.7	Maz	38.1301	36.8228	36.9947	33.273	19.8315	21.2751	-12.5227	0.0414726
ENSMUSG00000030701.17	Plekhb1	289.116	243.017	227.379	80.2622	136.694	146.813	-131.914	0.0390182
ENSMUSG00000030706.17	Mrpl48	4.86383	5.52318	5.01832	6.28423	7.19812	5.61407	1.23036	0.0317394
ENSMUSG00000030718.9	Ppme1	33.3595	26.1324	31.5556	46.7138	37.8629	51.7221	15.0838	0.0140598
ENSMUSG00000030722.7	Nfatc2ip	5.12936	4.85413	4.85272	3.29743	4.11917	3.62839	-1.26374	0.0288194
ENSMUSG00000030744.13	Rps3	210.448	282.002	268.558	72.5281	175.84	140.242	-124.133	0.00284478
ENSMUSG00000030751.18	Psma1	23.1007	30.0849	24.5297	27.6077	40.3394	38.6838	9.63859	0.0375528
ENSMUSG00000030757.13	Zkscan2	3.37062	2.37991	3.80419	9.10075	5.44212	5.66281	3.55032	0.0450101
ENSMUSG00000030759.16	Far1	3.31305	1.84825	4.99386	9.10473	7.00481	6.77066	4.24168	0.0382588
ENSMUSG00000030760.14	Acer3	0.406748	0.285761	0.500906	1.6611	0.873649	1.03971	0.793679	0.0375684
ENSMUSG00000030779.15	Rbbp6	15.2866	10.8309	12.6154	12.8167	10.0517	10.1344	-1.91006	0.0387885
ENSMUSG00000030781.13	Slc5a2	1.10995	1.53103	1.97366	0.0243475	0.608746	1.66509	-0.772151	0.0412042
ENSMUSG00000030788.16	Rnf141	2.87756	2.45978	3.46326	5.6903	4.20427	4.91747	2.00381	0.0199806
ENSMUSG00000030793.4	Pycard	0.179536	0.29056	0.315992	0.577824	0.690851	0.44263	0.308406	0.038477
ENSMUSG00000030795.18	Fus	20.3368	14.1389	13.6678	17.5108	13.1406	10.0345	-2.48588	0.0429176
ENSMUSG00000030801.10	Kat8	5.64897	6.19173	6.69487	9.61556	8.03654	11.6478	3.58812	0.029769
ENSMUSG00000030805.14	Stx4a	3.68446	2.05117	4.06909	7.1219	4.07477	5.04742	2.14646	0.0473944
ENSMUSG00000030822.15	Prr14	16.9539	22.5953	16.3191	8.15093	15.5808	14.2965	-5.94669	0.0496758
ENSMUSG00000030842.12	Lamtor1	25.404	24.5002	23.252	18.9746	17.4075	21.3669	-5.13576	0.0441514
ENSMUSG00000030844.11	Rgs10	0.889881	0.542799	2.66469	7.63129	3.83817	5.80798	4.39336	0.0323263
ENSMUSG00000030861.15	Acadsb	3.2926	5.60917	2.57856	7.30534	10.5404	5.52038	3.96194	0.0102053
ENSMUSG00000030876.7	Mettl9	18.944	24.1181	20.8543	15.3198	15.9448	17.0983	-5.18451	0.0370112
ENSMUSG00000030881.15	Arfip2	23.4391	29.834	31.1133	13.9685	15.3564	15.9176	-13.048	0.00925881
ENSMUSG00000030894.5	Tpp1	22.0917	20.0838	18.087	30.9251	31.0266	36.9799	12.8897	0.0260438
ENSMUSG00000030929.17	Eri2	0.895942	0.529886	1.23253	1.87811	2.21135	2.11854	1.18321	0.021035
ENSMUSG00000030965.19	Abraxas2	2.53605	2.36916	3.13949	3.87384	4.20739	5.30846	1.78166	0.00894853
ENSMUSG00000030967.15	Zranb1	120.714	142.199	111.909	37.9339	71.13	64.3571	-67.1338	0.011494
ENSMUSG00000030978.10	Rrm1	1.99293	2.41934	2.15836	2.95259	3.81528	4.10584	1.43436	0.0187423
ENSMUSG00000030979.13	Uros	1.05324	0.944499	1.2381	4.54504	2.09907	3.20508	2.20445	0.0422564
ENSMUSG00000030990.18	Pgap2	1.8786	3.02236	1.70473	3.45432	4.35326	4.4731	1.89166	0.0254614
ENSMUSG00000031007.2	Atp6ap2	72.9032	46.8467	62.8031	78.1871	57.6338	71.8027	8.35689	0.0178094
ENSMUSG00000031010.17	Usp9x	8.8991	11.6476	9.03536	23.3888	16.6819	16.9598	9.14947	0.0410648
ENSMUSG00000031021.13	Tmem9b	25.0541	33.0627	33.7746	36.0577	47.3274	48.4663	13.32	0.00377987
ENSMUSG00000031029.6	Eif3f	201.431	116.094	167.894	40.2059	68.9287	50.5772	-108.569	0.04111
ENSMUSG00000031059.9	Ndufb11	418.033	659.908	601.003	131.533	352.835	333.232	-287.115	0.000779514
ENSMUSG00000031068.8	Glrx3	12.4275	21.6572	18.1107	17.6064	24.4899	26.7861	5.56236	0.0409282
ENSMUSG00000031077.7	Fadd	0.640298	0.741917	0.58155	1.19152	1.12126	0.797675	0.382231	0.0292489
ENSMUSG00000031105.16	Slc25a14	4.10435	5.19201	4.44138	9.36385	6.99978	8.99147	3.87245	0.0332867
ENSMUSG00000031109.16	Enox2	1.01957	1.98587	0.828814	3.58345	3.13236	4.32562	2.40239	0.0361168
ENSMUSG00000031134.16	Rbmx	9.3005	6.78371	11.2221	20.9047	20.9229	20.711	11.7441	0.00642455
ENSMUSG00000031139.15	Mcf2	0.281331	0.352796	0.319149	1.25953	1.15093	1.26577	0.907648	0.00185987
ENSMUSG00000031144.15	Syp	284.417	240.128	236.367	196.334	171.97	188.755	-67.9514	0.0141569
ENSMUSG00000031148.14	Gpkow	15.6172	17.3084	15.5441	21.0123	19.4336	22.9522	4.97613	0.0419177
ENSMUSG00000031149.7	Praf2	19.2342	17.1075	21.6756	45.915	28.2847	57.3045	24.4957	0.0377595
ENSMUSG00000031153.16	Gripap1	8.47636	8.83259	9.28493	15.9114	14.3462	15.8194	6.49438	0.00361269
ENSMUSG00000031156.18	Slc35a2	0.926855	0.525344	0.455483	1.85077	2.14041	1.07417	1.05255	0.0351236
ENSMUSG00000031167.16	Rbm3	82.7141	96.8639	97.4121	27.1902	33.198	27.2245	-63.1258	0.00224231
ENSMUSG00000031168.14	Ebp	7.23035	6.64228	6.08611	9.81143	9.70469	11.9383	3.83189	0.0320389
ENSMUSG00000031171.11	Ftsj1	2.47581	3.79326	2.84102	6.15402	6.3748	7.46766	3.6288	0.0127522
ENSMUSG00000031174.17	Rpgr	2.67013	3.25419	2.61417	6.21277	4.67714	5.74996	2.70046	0.0266309
ENSMUSG00000031200.16	Mtcp1	0.485453	0.635039	0.622718	2.28808	1.78731	1.61804	1.31674	0.0167338
ENSMUSG00000031201.17	Brcc3	1.76341	3.44247	2.05631	2.71025	3.99226	3.32611	0.922144	0.0236947
ENSMUSG00000031202.5	Rab39b	9.80529	10.3016	8.84759	19.1239	14.3195	15.547	6.67864	0.024347
ENSMUSG00000031226.13	Pbdc1	3.01703	5.33803	3.3725	4.22834	8.98203	5.99559	2.4928	0.0357799
ENSMUSG00000031229.16	Atrx	4.0456	6.24619	4.13545	14.8737	9.49318	9.80911	6.58291	0.0492719
ENSMUSG00000031232.16	Magt1	2.46084	1.03743	2.54073	4.60174	2.85133	3.20372	1.53926	0.0376632
ENSMUSG00000031239.5	Itm2a	5.08168	10.9863	10.4339	13.6369	18.8899	26.5136	10.8462	0.0269139
ENSMUSG00000031292.14	Cdkl5	0.852187	1.56152	0.639285	3.57012	3.27905	2.67974	2.15864	0.00907083
ENSMUSG00000031299.10	Pdha1	25.0106	20.1579	27.9532	45.5028	34.1752	40.7685	15.7749	0.0110424
ENSMUSG00000031309.15	Rps6ka3	2.60976	2.55947	2.17799	9.82971	6.4165	6.00161	4.96687	0.0238947
ENSMUSG00000031314.18	Taf1	7.17947	6.69803	6.61531	10.5241	8.81956	8.56427	2.47171	0.0150828
ENSMUSG00000031333.7	Abcb7	3.85654	7.16632	3.67123	15.0961	11.6246	12.9354	8.32065	0.0269379
ENSMUSG00000031337.16	Mtm1	0.473838	0.709204	0.653812	1.34847	1.33366	1.13786	0.661046	0.0142927
ENSMUSG00000031357.3	Syap1	36.4791	44.3876	41.9831	29.952	38.2419	36.7331	-5.97429	0.00199506
ENSMUSG00000031358.17	Msl3	4.1993	5.00485	4.83648	6.5351	5.93683	6.10875	1.51335	0.0349793
ENSMUSG00000031379.13	Pir	0.380633	0.16168	0.475092	1.04908	0.485829	0.834387	0.450631	0.027087
ENSMUSG00000031381.16	Piga	1.14763	1.90565	1.43369	1.32313	2.35518	2.03494	0.408759	0.0408372
ENSMUSG00000031399.15	Fam3a	5.96722	7.70071	5.94932	10.3781	9.07024	8.24514	2.69208	0.047979
ENSMUSG00000031402.12	Mpp1	1.42299	1.26899	1.70924	3.66667	2.69349	3.96823	1.97572	0.00945749
ENSMUSG00000031422.16	Morf4l2	27.9839	43.3682	41.0525	57.8639	56.8545	63.5178	21.9439	0.0218106
ENSMUSG00000031425.15	Plp1	0.411932	0.366247	0.213222	0.981199	0.813526	0.899608	0.567644	0.00723394
ENSMUSG00000031429.14	Psmd10	7.05231	11.4563	6.95298	13.7465	14.3691	14.3958	5.68327	0.027904
ENSMUSG00000031431.13	Tsc22d3	8.71132	5.39026	8.48107	12.433	6.98378	10.5784	2.47082	0.0306902
ENSMUSG00000031433.15	Rbm41	1.81891	2.45129	2.06038	2.58946	3.85573	3.3956	1.17007	0.0140993
ENSMUSG00000031491.10	Chrna6	4.70648	3.42689	8.70134	75.4707	32.0588	61.8936	50.8628	0.0265732
ENSMUSG00000031516.11	Dctn6	13.7481	13.0624	11.7541	16.7072	19.7017	18.7703	5.53819	0.02525
ENSMUSG00000031517.8	Gpm6a	46.051	28.5784	69.6103	290.99	177.804	199.875	174.81	0.0194154
ENSMUSG00000031521.5	Aga	2.63565	2.01172	2.41733	4.02604	3.07252	4.44511	1.49299	0.0171452
ENSMUSG00000031527.7	Eri1	1.06639	1.42363	1.06547	2.11171	2.14712	2.54154	1.08162	0.019153
ENSMUSG00000031530.6	Dusp4	12.4465	7.68379	11.4968	8.05616	4.91232	3.38133	-5.09243	0.0422358
ENSMUSG00000031539.6	Ap3m2	13.6411	12.6837	13.5956	37.9104	23.3324	25.8489	15.7238	0.03363
ENSMUSG00000031574.8	Star	0.485657	0.448024	0.54102	0.357953	0.323038	0.468229	-0.108494	0.0130348
ENSMUSG00000031578.5	Mak16	6.9055	10.1536	7.31543	11.9265	13.5798	16.919	6.01691	0.0415311
ENSMUSG00000031590.8	Frg1	14.7761	15.1538	15.0183	16.6353	16.6931	16.6511	1.67709	0.00159557
ENSMUSG00000031600.10	Vps37a	14.8701	15.4814	13.5908	18.8483	28.0853	25.8723	9.62123	0.0381813
ENSMUSG00000031601.16	Cnot7	32.6104	29.7187	23.8159	19.9836	13.7191	17.6384	-11.6013	0.0282542
ENSMUSG00000031603.14	Fgf20	2.08672	1.5117	1.77532	0.351498	0.470915	0.340198	-1.40371	0.00995488
ENSMUSG00000031604.10	Msmo1	3.38624	2.75891	3.26486	4.60562	6.18906	7.82665	3.07044	0.0443919
ENSMUSG00000031610.3	Scrg1	0.451386	1.10756	1.30096	2.63445	1.96396	4.5786	2.1057	0.0475126
ENSMUSG00000031613.9	Hpgd	2.51046	5.12391	8.84023	15.0667	8.82786	19.511	8.97699	0.0396871
ENSMUSG00000031622.16	Sin3b	19.0286	19.762	19.3448	12.6815	12.3957	12.0525	-7.00192	0.00109428
ENSMUSG00000031631.15	Cfap97	8.7477	10.0439	7.97226	13.0214	18.9292	18.2211	7.80265	0.0248568
ENSMUSG00000031641.14	Cbr4	1.40073	3.41899	2.41709	3.41973	4.12194	4.06254	1.4558	0.032667
ENSMUSG00000031647.10	Mfap3l	7.72485	6.81023	8.41077	19.5991	16.1269	14.5426	9.1076	0.0158436
ENSMUSG00000031672.8	Got2	73.6654	52.219	61.735	37.4273	34.841	32.8351	-27.5053	0.0187962
ENSMUSG00000031683.16	Lsm6	7.06257	8.21976	7.73056	10.3463	10.0081	11.425	2.92217	0.0185554
ENSMUSG00000031684.11	Slc10a7	0.51713	0.487319	0.542567	0.737255	1.16512	0.929746	0.428368	0.0425865
ENSMUSG00000031696.9	Vps35	10.5028	26.7067	18.7164	31.1868	38.577	35.7802	16.5394	0.0115454
ENSMUSG00000031703.8	Itfg1	8.57246	14.1014	12.5786	24.8936	21.9106	24.2758	11.9425	0.0199579
ENSMUSG00000031715.14	Smarca5	15.4506	18.4463	14.3885	17.6712	20.3494	18.2277	2.65429	0.0237055
ENSMUSG00000031729.6	Ist1	9.18117	5.99866	10.2442	17.1489	11.4029	16.5176	6.54842	0.00647762
ENSMUSG00000031751.14	Amfr	88.4386	57.6947	68.4676	42.9323	37.793	36.0855	-32.5967	0.0238864
ENSMUSG00000031753.16	Cog4	3.43808	5.32445	5.89949	10.391	7.34916	11.2258	4.76797	0.0406679
ENSMUSG00000031767.13	Nudt7	0.867882	0.797502	0.997604	3.05727	1.96627	2.25583	1.53879	0.0210741
ENSMUSG00000031772.17	Cntnap4	0.967472	0.846304	1.05277	2.31116	1.34949	1.68174	0.825279	0.0437856
ENSMUSG00000031776.17	Arl2bp	102.36	70.0756	88.5709	39.428	41.3429	40.0518	-46.7278	0.0210886
ENSMUSG00000031781.14	Ciapin1	4.83475	5.689	4.83493	7.23156	6.35048	7.2127	1.81202	0.0438682
ENSMUSG00000031782.15	Coq9	14.575	13.3151	15.4753	9.15367	8.45538	9.63835	-5.37267	0.00138302
ENSMUSG00000031791.8	Tmem38a	33.6032	27.8691	33.1458	38.2871	35.2105	38.1219	5.66718	0.0106698
ENSMUSG00000031807.10	Pgls	8.92724	12.3723	9.73682	7.06241	7.23699	6.61497	-3.374	0.0356396
ENSMUSG00000031813.8	Mvb12a	9.5073	10.3111	10.3674	7.16241	8.2213	9.00983	-1.93075	0.0113459
ENSMUSG00000031818.12	Cox4i1	284.084	405.54	303.281	91.0723	119.66	123.509	-219.555	0.0111729
ENSMUSG00000031819.13	Emc8	20.9744	14.3979	17.4172	11.8825	7.15378	7.01012	-8.91434	0.00521261
ENSMUSG00000031821.11	Gins2	0.744021	1.07543	0.965195	0.331071	0.72967	0.864231	-0.286559	0.0471171
ENSMUSG00000031823.14	Zdhhc7	18.6171	12.6976	17.9031	6.51169	9.61977	8.62573	-8.15354	0.0461691
ENSMUSG00000031844.8	Hsd17b2	0.466174	0.356248	0.82299	1.10386	1.13158	1.91777	0.835932	0.0126206
ENSMUSG00000031848.15	Lsm4	100.185	122.509	103.219	22.4461	45.3594	40.5217	-72.5287	0.0022836
ENSMUSG00000031864.16	Ints10	2.71328	4.11841	2.85006	8.59674	6.76014	8.09591	4.59035	0.0218139
ENSMUSG00000031865.16	Dctn1	77.4547	83.4081	68.3909	43.6377	58.5776	59.4748	-22.5212	0.0452679
ENSMUSG00000031885.14	Cbfb	7.13175	9.45426	6.89434	9.0249	11.3111	9.82261	2.22608	0.0120021
ENSMUSG00000031889.9	D230025D16Rik	3.1669	3.19698	2.98373	4.54763	4.89618	3.78102	1.2924	0.0196533
ENSMUSG00000031893.7	Tsnaxip1	0.0805742	0.5166	0.20601	1.05989	0.850539	0.881286	0.662843	0.0353959
ENSMUSG00000031901.12	Dus2	0.925362	0.969442	1.11201	3.9519	2.2293	2.56733	1.9139	0.0378918
ENSMUSG00000031913.9	Vps4a	47.2734	41.4801	44.3236	38.0843	30.684	38.7305	-8.52612	0.0155184
ENSMUSG00000031917.12	Nip7	13.0779	23.9317	19.121	9.30467	13.4068	12.7035	-6.90521	0.0361278
ENSMUSG00000031949.17	Adat1	0.178294	0.245192	0.335519	1.88267	0.891937	1.05418	1.02326	0.0477573
ENSMUSG00000031953.2	Tmem170	1.68085	1.49795	1.49897	2.79079	2.1161	2.08889	0.772675	0.0222876
ENSMUSG00000031954.6	Cfdp1	46.9104	64.6481	58.7971	91.6758	122.308	124.188	55.9389	0.00568469
ENSMUSG00000031974.8	Abcb10	9.80139	9.14409	8.12654	6.48769	5.86501	6.81287	-2.63548	0.0287637
ENSMUSG00000031986.6	Sprtn	6.81625	5.53347	6.95077	5.08734	4.32716	4.85873	-1.67575	0.0113666
ENSMUSG00000032006.15	Pdgfd	0.746274	0.721207	0.998129	5.20446	3.1777	3.76032	3.22562	0.0176458
ENSMUSG00000032010.15	Usp2	36.5447	30.8045	31.5235	15.1256	14.5493	15.3262	-17.9572	0.0045827
ENSMUSG00000032018.14	Sc5d	2.91592	3.47107	3.06228	8.5065	6.7334	7.85452	4.54838	0.0109093
ENSMUSG00000032026.7	Rexo2	7.00819	7.24577	6.58809	10.4356	8.19196	9.74108	2.50888	0.0427968
ENSMUSG00000032040.15	Dcps	14.7627	18.7595	18.3407	20.9853	29.3787	25.1692	7.89011	0.014541
ENSMUSG00000032076.19	Cadm1	31.8391	37.7686	26.6736	13.5706	20.293	18.0232	-14.7982	0.0203767
ENSMUSG00000032077.5	Bud13	3.52236	3.19952	3.02607	2.62862	2.72069	2.17122	-0.742475	0.0151576
ENSMUSG00000032078.17	Zpr1	8.44295	7.18419	9.09525	7.28343	5.98608	8.00747	-1.14847	0.000395629
ENSMUSG00000032086.12	Bace1	6.37764	6.15556	5.00866	7.41004	6.6746	6.40881	0.983863	0.030653
ENSMUSG00000032103.10	Pus3	3.47601	6.43222	6.09425	4.77394	8.29435	8.30921	1.79167	0.0107517
ENSMUSG00000032116.18	Stt3a	5.13002	3.8992	4.19277	7.86852	5.33437	5.67338	1.88476	0.0238498
ENSMUSG00000032191.5	Bcl2l10	1.78658	1.29062	2.33746	0.274945	0.22122	1.12198	-1.26551	0.00520119
ENSMUSG00000032199.12	Polr2m	79.4917	67.8997	76.9123	62.6386	41.6144	40.4428	-26.536	0.0213334
ENSMUSG00000032212.10	Sltm	6.53453	4.89337	4.44351	8.26199	7.65294	9.61007	3.21786	0.0436624
ENSMUSG00000032215.15	Rsl24d1	24.289	21.8941	25.1988	22.9821	18.9799	23.8333	-1.86223	0.0357061
ENSMUSG00000032231.14	Anxa2	3.63829	1.68731	4.37757	6.03827	4.87456	8.78667	3.33211	0.0147089
ENSMUSG00000032235.15	Ice2	2.17959	2.04184	2.3452	4.82375	4.70377	4.6385	2.53313	0.00111875
ENSMUSG00000032239.10	Rp9	12.5107	8.77023	14.1107	6.41996	5.39464	5.63607	-5.98029	0.0278256
ENSMUSG00000032246.14	Calml4	6.29704	13.0013	6.68877	1.89699	3.65812	3.57746	-5.61819	0.0489032
ENSMUSG00000032251.12	Irak1bp1	13.5908	10.7207	15.0582	9.35676	8.09589	9.16288	-4.25139	0.0229748
ENSMUSG00000032252.14	Glce	3.56655	3.44179	1.93606	7.23293	5.21359	5.61461	3.03891	0.0204114
ENSMUSG00000032264.9	Zw10	3.36809	3.00958	3.74655	6.99242	4.20483	6.60062	2.55789	0.0351616
ENSMUSG00000032301.13	Psma4	31.0217	52.2442	38.4537	45.1318	65.9623	61.6631	17.0125	0.015823
ENSMUSG00000032330.7	Cox7a2	263.776	582.573	388.633	142.556	284.418	259.373	-182.878	0.0433722
ENSMUSG00000032336.17	Nptn	14.6591	9.10013	11.7137	23.4129	18.3462	20.5148	8.93368	0.000153938
ENSMUSG00000032348.6	Gsta4	26.5362	12.5761	25.9975	45.0748	34.5197	39.4877	17.9908	0.00906261
ENSMUSG00000032353.9	Tmed3	7.65095	7.30879	7.58814	10.6635	11.5691	14.8908	4.8585	0.0311999
ENSMUSG00000032359.14	Ctsh	2.19675	1.73881	4.17285	7.91108	4.24953	6.40647	3.48622	0.044567
ENSMUSG00000032370.8	Lactb	9.50277	12.1985	9.58761	6.48733	6.19884	7.61112	-3.66386	0.0466927
ENSMUSG00000032374.14	Plod2	1.49949	2.20661	2.10093	8.42802	6.27946	6.1592	5.01988	0.0171468
ENSMUSG00000032376.12	Usp3	5.34986	5.43588	5.27943	3.11388	3.33941	3.46584	-2.04868	0.00182916
ENSMUSG00000032382.14	Snx1	6.76965	8.55047	7.70483	18.7758	13.5885	13.755	7.69813	0.0356557
ENSMUSG00000032388.7	Spg21	23.6423	18.8014	24.9726	13.8489	13.6301	13.136	-8.93378	0.0227046
ENSMUSG00000032398.7	Snapc5	7.87142	32.1568	13.2351	25.0528	39.303	34.4084	15.167	0.0340266
ENSMUSG00000032407.14	U2surp	7.76614	10.566	6.85134	14.0145	13.035	15.0843	5.65012	0.0395284
ENSMUSG00000032409.15	Atr	0.668113	0.814532	0.88334	1.88263	1.87327	1.53001	0.973305	0.0144904
ENSMUSG00000032410.13	Xrn1	2.81844	3.45621	2.49248	5.23287	4.19833	3.80184	1.48864	0.0468723
ENSMUSG00000032417.10	Rwdd2a	2.32074	1.71305	5.49929	6.90299	4.95694	7.78227	3.36971	0.0184945
ENSMUSG00000032422.17	Snx14	8.52056	8.67892	7.76388	10.4625	10.5951	9.7639	1.95271	8.05681e-05
ENSMUSG00000032425.15	Zfp949	5.87496	4.94875	5.67994	6.98987	6.80763	6.33466	1.20951	0.0374046
ENSMUSG00000032437.10	Stt3b	21.4929	21.2116	19.6165	34.0836	24.4661	28.1143	8.1143	0.0476468
ENSMUSG00000032482.9	Cspg5	21.6359	20.8543	18.837	17.915	15.027	12.6681	-5.23905	0.0103428
ENSMUSG00000032497.16	Lrrfip2	5.0716	4.43335	4.50715	4.81474	3.60559	3.81762	-0.591383	0.0375705
ENSMUSG00000032498.9	Mlh1	2.00708	2.10142	2.36789	3.95056	3.85136	4.1435	1.82301	0.000553175
ENSMUSG00000032501.9	Trib1	54.0848	100.266	61.9503	11.4643	11.4879	25.5424	-55.9355	0.0386225
ENSMUSG00000032512.7	Wdr48	6.87473	9.26692	6.69058	12.5623	10.6769	11.7522	4.05308	0.0466891
ENSMUSG00000032525.15	Nktr	3.00923	2.36415	3.48797	8.87336	4.93071	6.51391	3.81888	0.0328992
ENSMUSG00000032534.18	Cep63	2.05453	2.41193	2.18805	3.97541	3.1742	3.44873	1.31461	0.029702
ENSMUSG00000032536.11	Trak1	7.15259	7.91654	7.9055	5.48816	4.83542	4.56793	-2.69437	0.0176606
ENSMUSG00000032540.16	Abhd5	2.96995	2.75247	3.55315	4.09622	3.85635	3.83897	0.838658	0.0468353
ENSMUSG00000032570.17	Atp2c1	5.56251	10.21	6.13134	18.1456	16.3311	13.7189	8.76391	0.0231866
ENSMUSG00000032579.14	Hemk1	7.40741	7.66276	7.24459	4.36088	4.63293	5.33751	-2.66114	0.00974596
ENSMUSG00000032594.11	Ip6k1	42.266	29.4479	36.0341	26.2902	22.2775	22.9386	-12.0806	0.0215429
ENSMUSG00000032602.6	Slc25a20	1.79983	1.97902	2.09713	3.65807	2.42022	3.54774	1.25001	0.0486242
ENSMUSG00000032606.7	Nicn1	13.8946	15.6544	15.8566	29.1643	21.3842	31.8583	12.3337	0.0325133
ENSMUSG00000032607.12	Amt	4.05122	3.20387	4.34164	10.4633	5.61718	7.51434	3.99936	0.0412607
ENSMUSG00000032611.9	1700102P08Rik	0.871424	0.630715	0.505836	1.43543	0.84852	1.17074	0.482237	0.0352879
ENSMUSG00000032621.8	Srek1	3.7012	3.83349	5.27522	11.3118	7.69583	9.30096	5.16624	0.0258697
ENSMUSG00000032652.13	Crebl2	4.19338	3.69333	3.45086	8.5652	7.20743	6.16173	3.53227	0.00896886
ENSMUSG00000032705.9	Exd2	2.85848	2.76894	2.37149	5.4799	4.67952	4.64607	2.26886	0.00404129
ENSMUSG00000032715.9	Trib3	1.52508	1.34011	2.3006	3.49959	2.83818	3.02496	1.39898	0.0308005
ENSMUSG00000032727.13	Mier3	6.8316	7.78034	7.31556	10.2021	14.0206	13.5841	5.29312	0.0157188
ENSMUSG00000032757.6	Bet1	4.22611	9.05274	4.46398	8.7268	13.5087	11.7267	5.40645	0.0141169
ENSMUSG00000032763.11	Ilvbl	8.03242	7.02048	8.51477	5.95426	5.93357	6.35363	-1.7754	0.0178817
ENSMUSG00000032905.4	Atg12	22.7023	35.2162	23.7488	34.9583	43.6847	49.6269	15.5342	0.0494589
ENSMUSG00000032913.13	Lrig2	2.39181	2.15899	2.35329	5.52181	3.74532	4.0974	2.15348	0.0240702
ENSMUSG00000032932.14	Hspa13	4.07716	5.26238	4.56052	15.1945	14.577	13.6813	9.85092	0.00206902
ENSMUSG00000032959.12	Pebp1	282.581	272.22	297.853	170.803	172.574	191.533	-105.915	0.000547609
ENSMUSG00000032965.10	Ift57	15.2212	16.4846	13.3758	8.80422	10.523	11.5992	-4.7184	0.0427851
ENSMUSG00000032966.14	Fkbp1a	18.343	9.98032	14.3101	11.483	6.84217	10.3536	-4.65158	0.027093
ENSMUSG00000033020.6	Polr2f	68.7918	76.1523	77.0407	49.7455	53.6126	70.9344	-15.8974	0.0431284
ENSMUSG00000033031.13	C330027C09Rik	0.324502	0.412173	0.46964	1.02038	1.28368	1.61623	0.904659	0.0101902
ENSMUSG00000033054.7	Npat	4.71188	4.86568	4.51423	6.54472	8.49515	9.76473	3.57094	0.0343142
ENSMUSG00000033061.15	Resp18	2.59253	1.78586	6.59051	21.5851	12.264	22.4741	15.1181	0.0130106
ENSMUSG00000033066.15	Gas7	0.69409	0.460758	0.926526	2.39386	2.35219	2.252	1.63889	0.00506339
ENSMUSG00000033096.7	Apmap	14.8817	14.859	13.8486	16.0657	15.6183	14.8483	0.980986	0.00767651
ENSMUSG00000033105.12	Lss	3.54688	3.74917	3.57151	3.21733	2.59008	2.67731	-0.794281	0.0415939
ENSMUSG00000033106.6	Slc7a6os	10.3412	7.01657	10.0546	5.50416	5.5177	5.69173	-3.56627	0.0379432
ENSMUSG00000033111.16	3830406C13Rik	1.07857	1.6155	1.75311	6.60541	3.63775	4.35445	3.38348	0.0446125
ENSMUSG00000033152.13	Podxl2	35.2551	43.4564	30.1527	24.7998	11.4505	14.2422	-19.4572	0.0475196
ENSMUSG00000033208.7	S100b	2.48017	3.04677	6.38171	15.021	11.682	15.5772	10.1239	0.00709832
ENSMUSG00000033220.6	Rac2	0.386281	0.057107	0.314072	1.14616	0.453919	0.562539	0.468387	0.0455241
ENSMUSG00000033228.8	Scaf11	15.2503	14.1367	13.9927	11.312	10.786	8.90564	-4.12535	0.0074681
ENSMUSG00000033272.12	Slc35a4	6.40321	6.75835	7.28102	4.58437	2.73662	3.32654	-3.26501	0.0228706
ENSMUSG00000033282.14	Rpgrip1l	0.314607	0.685823	0.30306	2.15948	1.32563	1.6945	1.29204	0.03333
ENSMUSG00000033285.15	Wdr3	3.60152	4.48731	4.13462	7.59204	6.20541	6.97568	2.84989	0.0245576
ENSMUSG00000033323.13	Ctdp1	8.30762	6.66376	7.55694	6.20392	3.7193	3.82326	-2.92728	0.0124427
ENSMUSG00000033355.6	Rtp4	0.234568	0.431479	0.344257	0.648607	1.60899	0.979981	0.742426	0.0409904
ENSMUSG00000033364.13	Usp37	2.15492	3.21425	1.97288	5.00517	4.23003	4.39185	2.095	0.0316554
ENSMUSG00000033377.14	Palmd	0.605259	0.32883	0.91645	1.05161	0.651958	1.0492	0.300744	0.0404897
ENSMUSG00000033379.13	Atp6v0b	114.512	111.699	109.082	70.4618	88.7895	78.43	-32.537	0.0170928
ENSMUSG00000033382.14	Trappc8	6.30354	6.76931	4.94838	9.26348	8.94641	9.27258	3.15375	0.0186829
ENSMUSG00000033392.16	Clasp2	7.58354	6.16163	5.84344	17.109	9.86991	12.3339	6.57476	0.029755
ENSMUSG00000033411.16	Ctdspl2	3.31861	6.10613	4.09293	7.5496	10.4337	7.34144	3.9357	0.00379235
ENSMUSG00000033417.15	Cacul1	10.7036	8.37742	8.81469	9.35409	7.80118	7.92962	-0.936935	0.0264976
ENSMUSG00000033429.10	Mcee	7.5609	16.023	12.2476	20.8359	32.5463	27.405	14.9852	0.00196275
ENSMUSG00000033430.10	Terf2ip	16.8414	12.1254	14.7707	12.7943	7.67699	9.52547	-4.58027	0.00292889
ENSMUSG00000033439.12	Trmt13	0.74066	0.988371	0.8928	1.83604	1.57576	1.87951	0.889827	0.0144134
ENSMUSG00000033446.7	Lpar6	0.234275	0.18804	0.328074	0.963709	0.938143	1.63376	0.928407	0.0194642
ENSMUSG00000033454.6	Zbtb1	1.39479	0.758298	1.28484	2.05666	2.11213	1.74452	0.825126	0.0464458
ENSMUSG00000033478.4	Fam160b1	10.0755	7.45726	9.56208	9.56657	5.34144	7.97625	-1.40351	0.0485991
ENSMUSG00000033526.16	Ppip5k1	5.40431	3.43547	5.46031	8.86171	6.05342	7.07788	2.5643	0.0202089
ENSMUSG00000033554.17	Dph5	0.731875	0.6516	0.830969	0.829579	0.775253	0.916886	0.102425	0.0058184
ENSMUSG00000033578.7	Tmem35a	16.8616	21.1254	16.268	32.0725	28.7302	42.3649	16.3042	0.0466979
ENSMUSG00000033629.6	Hacd3	57.9196	53.1486	47.0693	69.8163	70.126	76.2397	19.3482	0.0317793
ENSMUSG00000033632.15	AW554918	0.859199	1.85087	0.815895	2.33917	3.63588	4.09828	2.18245	0.0296933
ENSMUSG00000033633.14	Clec18a	0.520878	0.408409	1.10308	0.881402	0.641646	1.19506	0.228579	0.0492108
ENSMUSG00000033658.16	Ddx19b	12.8676	11.9843	11.9157	11.4095	7.81481	8.73534	-2.93599	0.0328537
ENSMUSG00000033669.7	Zfp7	2.82253	3.84215	2.85535	4.1804	4.85663	5.37693	1.63131	0.0350199
ENSMUSG00000033735.9	Spr	4.95054	5.2564	5.40869	2.65388	3.34124	3.28306	-2.11249	0.00135821
ENSMUSG00000033760.16	Rbm4b	1.68092	1.98535	1.51808	4.19121	3.34136	4.13091	2.15971	0.0165452
ENSMUSG00000033773.14	Rpap2	4.12695	4.19974	4.10308	5.5914	5.79478	6.77981	1.91207	0.0190397
ENSMUSG00000033790.11	Tubgcp5	3.14819	4.34016	3.48914	6.3202	5.69417	6.27142	2.4361	0.0238998
ENSMUSG00000033793.12	Atp6v1h	9.26472	11.5158	10.9662	14.1155	14.0854	16.792	4.41542	0.0222911
ENSMUSG00000033799.10	Fam208b	2.06088	3.42573	2.23778	7.09851	6.19865	6.19045	3.92107	0.0133533
ENSMUSG00000033808.16	Tmem87a	5.56091	7.73427	6.4084	8.74423	9.71964	9.41314	2.72448	0.00912248
ENSMUSG00000033813.15	Tcea1	58.0593	78.4573	68.0117	47.1736	63.2906	57.04	-12.3414	0.00642746
ENSMUSG00000033863.1	Klf9	78.2857	71.7663	65.2906	37.1266	43.3082	45.7031	-29.7349	0.0207873
ENSMUSG00000033883.11	D3Ertd254e	2.11551	3.04334	2.67016	6.38449	4.61371	5.01748	2.72889	0.0382948
ENSMUSG00000033904.16	Ccp110	2.38307	2.30924	3.23658	8.57638	5.40984	5.68772	3.91502	0.0385208
ENSMUSG00000033931.9	Rbm34	7.92234	8.53323	7.72707	6.24324	4.7131	5.38779	-2.61284	0.0269931
ENSMUSG00000033938.5	Ndufb7	26.0818	30.611	26.6557	11.9995	17.3749	19.7278	-11.4155	0.0184693
ENSMUSG00000033960.5	Jcad	2.67998	2.64494	2.58925	4.94332	3.24031	3.96979	1.41309	0.0496186
ENSMUSG00000033964.12	Zbtb41	1.97326	2.5071	2.33432	7.43301	4.37709	4.92719	3.30754	0.0472593
ENSMUSG00000033970.15	Rfc3	2.17021	2.47167	2.89229	2.96789	2.66965	3.67199	0.591786	0.047611
ENSMUSG00000033972.9	Zfp944	3.54223	6.38273	4.15632	6.79127	8.84342	9.77632	3.77658	0.0288873
ENSMUSG00000033991.9	Ttc37	1.66366	2.40813	1.76645	3.88754	3.37558	3.2988	1.57456	0.0246671
ENSMUSG00000034007.10	Scaper	6.07846	8.05164	7.74179	18.1838	12.9992	16.0738	8.46163	0.0274126
ENSMUSG00000034024.8	Cct2	92.1317	78.9216	81.512	66.1169	55.5334	70.9157	-19.9998	0.0261481
ENSMUSG00000034035.18	Ccdc17	0.237977	0.84515	0.528809	1.36392	1.33329	1.22435	0.769874	0.0273438
ENSMUSG00000034042.16	Gpbp1l1	10.9347	11.2035	10.8233	12.7693	12.6779	12.8033	1.76298	0.00359379
ENSMUSG00000034064.14	Poglut1	3.28402	3.71552	4.32406	8.55902	6.22195	7.56264	3.67334	0.023632
ENSMUSG00000034083.16	Ccdc174	2.73311	2.93057	3.41593	3.05158	3.64671	3.91982	0.512832	0.0233484
ENSMUSG00000034098.14	Fstl5	2.15842	2.52784	3.21583	18.2118	11.3268	14.0626	11.8997	0.015693
ENSMUSG00000034110.8	Kctd7	2.57081	2.43454	2.47744	4.76642	3.82729	3.55061	1.55384	0.0216004
ENSMUSG00000034121.12	Mks1	4.16111	4.35698	4.17079	2.80484	3.44818	3.72568	-0.903397	0.0376637
ENSMUSG00000034135.15	Sik3	10.4883	7.36189	9.20822	7.7243	6.24197	5.56071	-2.51048	0.0385468
ENSMUSG00000034152.6	Exoc3	11.8311	13.5499	11.7658	25.1292	18.6015	23.254	9.94596	0.0289289
ENSMUSG00000034156.16	Tspoap1	4.61273	3.87103	4.14771	9.81985	5.76774	6.33473	3.09695	0.049823
ENSMUSG00000034157.12	Cipc	11.9113	11.0859	11.5566	18.1487	13.5782	15.7699	4.31433	0.0287753
ENSMUSG00000034160.13	Ogt	4.61378	4.92071	7.86555	42.5775	19.1545	24.6454	22.9925	0.0462103
ENSMUSG00000034163.10	Zfc3h1	10.7518	5.14948	9.15186	18.1172	14.6034	16.5365	8.06793	0.00364866
ENSMUSG00000034173.13	Zbed5	6.76158	8.1816	8.90977	2.17058	3.994	4.53487	-4.3845	0.000352921
ENSMUSG00000034189.5	Hsdl1	39.1988	36.5218	35.5073	18.9639	17.6242	22.3695	-17.4234	0.00762999
ENSMUSG00000034205.16	Loxl2	0.83307	0.580564	0.70652	2.10874	1.14609	1.50825	0.880979	0.0259207
ENSMUSG00000034211.14	Mrps17	2.64047	2.63086	3.01718	5.19352	4.35975	5.08967	2.11814	0.00624721
ENSMUSG00000034216.12	Vps18	11.7758	10.0693	10.8964	8.16736	8.77301	8.61251	-2.39622	0.0350136
ENSMUSG00000034243.16	Golgb1	6.78417	9.24359	5.91596	14.4239	13.8436	15.3159	7.21324	0.0178796
ENSMUSG00000034248.7	Slc25a37	3.12958	2.15167	3.72661	6.19348	4.7322	5.29019	2.40267	0.0161175
ENSMUSG00000034259.7	Exosc4	13.3332	19.9291	14.0502	7.48461	8.35053	7.42884	-8.01616	0.0233325
ENSMUSG00000034312.14	Iqsec1	17.555	13.5646	14.1713	15.953	8.46511	8.95861	-3.97141	0.0393426
ENSMUSG00000034327.17	Kctd9	1.83276	1.46576	0.750404	2.16572	2.08163	1.27616	0.491527	0.0138147
ENSMUSG00000034333.15	Zbed4	1.55826	2.22324	1.45845	3.64497	3.46089	3.6899	1.85194	0.0134453
ENSMUSG00000034341.17	Wbp2	94.1488	67.2447	79.483	65.6175	48.3475	42.5033	-28.1361	0.0163917
ENSMUSG00000034343.14	Ube2f	3.07272	2.76055	3.2339	3.43942	3.02101	3.76203	0.385094	0.0192443
ENSMUSG00000034345.14	Gtf2h5	17.9516	21.1406	17.8849	19.3211	23.3486	21.1234	2.27205	0.0260978
ENSMUSG00000034354.17	Mtmr3	17.9187	16.5275	16.0652	13.0211	7.34984	9.26756	-6.95766	0.0151189
ENSMUSG00000034379.8	Wdr5b	3.64609	4.62617	3.73105	7.91439	9.90497	10.1876	5.33455	0.00688013
ENSMUSG00000034403.16	Pja1	12.1469	7.03623	8.94544	30.8843	13.6127	24.1703	13.5129	0.0323242
ENSMUSG00000034442.11	Trmt5	4.85554	5.74171	5.65202	7.14506	10.8695	12.626	4.79709	0.036023
ENSMUSG00000034449.7	Dhrs11	2.59185	2.59004	2.78576	2.03867	0.938802	0.6936	-1.43219	0.0443507
ENSMUSG00000034450.8	Gulo	4.05697	5.93888	5.20554	16.9191	18.5421	21.5376	13.9324	0.00368124
ENSMUSG00000034459.8	Ifit1	0.225898	0.078333	0.267865	1.15811	1.10902	0.81993	0.838319	0.0144939
ENSMUSG00000034484.7	Snx2	26.369	30.5366	33.777	42.5521	39.2307	40.79	10.6301	0.031833
ENSMUSG00000034488.14	Edil3	2.47478	2.46194	3.21441	13.847	6.51232	9.34302	7.18375	0.0404762
ENSMUSG00000034501.7	Pcnx4	4.55202	6.49456	4.14257	13.2664	11.0223	11.6749	6.9248	0.0154456
ENSMUSG00000034518.14	Hmgxb4	2.89636	3.11395	2.74873	5.21068	5.60654	5.46255	2.50691	0.00105886
ENSMUSG00000034522.10	Zfp395	7.92413	6.42232	6.6444	6.82228	5.54177	4.49762	-1.3764	0.0359508
ENSMUSG00000034538.8	Zfp418	0.324635	0.422718	0.213746	1.37187	0.956331	1.26609	0.877733	0.0181737
ENSMUSG00000034551.12	Hdx	0.334492	0.40878	0.411481	2.06015	1.11542	1.10438	1.04173	0.0464922
ENSMUSG00000034557.14	Zfyve9	11.1414	10.8708	10.9675	15.1376	14.4318	15.4005	3.99672	0.00197149
ENSMUSG00000034560.6	Washc4	2.88542	4.81025	3.2087	13.0892	8.98815	7.10307	6.09201	0.0488229
ENSMUSG00000034575.13	Papd7	6.08487	5.08528	5.19006	4.28116	2.96947	3.35195	-1.91921	0.00131983
ENSMUSG00000034639.7	Setmar	2.25084	2.96102	1.63635	4.83554	4.55126	4.37574	2.30478	0.0117727
ENSMUSG00000034674.18	Tdg	5.06817	5.82173	5.75	2.54592	2.0032	2.27683	-3.27132	0.00687399
ENSMUSG00000034686.8	Prr7	7.83983	7.71973	7.52192	4.82849	3.7061	2.77768	-3.92307	0.00800032
ENSMUSG00000034724.17	Cnot6l	6.20668	4.97487	5.51507	8.93856	8.42114	6.70333	2.45547	0.0331941
ENSMUSG00000034729.16	Mrps10	3.51558	4.02936	3.24069	1.32451	2.4832	2.69363	-1.4281	0.0481146
ENSMUSG00000034786.17	Gpsm3	22.2374	13.4085	31.9608	4.9061	6.45809	5.96524	-16.7591	0.0465437
ENSMUSG00000034795.14	Ccdc122	0.665508	1.00824	1.75335	0.21336	0.421826	1.00345	-0.596155	0.010112
ENSMUSG00000034832.15	Tet3	27.1577	30.3908	20.0781	10.1742	14.9939	14.3063	-12.7174	0.0340991
ENSMUSG00000034848.17	Ttc21b	1.71917	1.95954	1.13866	3.56116	4.17196	4.30782	2.40786	0.0129599
ENSMUSG00000034867.16	Ankrd27	2.64538	1.36799	2.65419	5.90459	3.91453	4.60838	2.58664	0.0103081
ENSMUSG00000034889.8	Cactin	12.9517	12.9797	11.0503	9.21391	6.32691	7.56078	-4.62668	0.0224786
ENSMUSG00000034973.16	Dopey1	2.17355	2.17741	2.26373	4.53206	3.87994	4.1987	1.99867	0.00455238
ENSMUSG00000035024.16	Ncapd3	2.90746	2.83944	3.20837	7.90357	6.39572	6.6461	3.99671	0.00767242
ENSMUSG00000035062.13	Zc4h2	4.75918	7.47682	7.5899	16.6336	14.2075	17.7424	9.58584	0.0119887
ENSMUSG00000035093.16	Secisbp2l	20.7027	20.703	18.003	26.6551	24.6824	19.9393	3.95606	0.0381013
ENSMUSG00000035105.5	Egln3	1.1572	0.838341	1.31008	2.19691	1.99652	2.20818	1.032	0.00263222
ENSMUSG00000035126.19	Wdr78	1.57403	0.905411	1.54809	3.29057	6.3363	6.87984	4.15973	0.0382587
ENSMUSG00000035131.14	Brinp3	0.0886818	0.0555395	0.223019	1.33518	0.666595	1.25443	0.962988	0.0177783
ENSMUSG00000035133.9	Arhgap5	13.4539	18.96	16.3239	24.1935	33.9983	21.9901	10.4814	0.0303785
ENSMUSG00000035142.18	Nubpl	1.10831	1.93221	1.16615	1.77105	2.62197	2.5637	0.916683	0.0312406
ENSMUSG00000035161.7	Ints6	0.793382	1.20797	0.702499	2.81665	2.36791	2.31832	1.59968	0.0117232
ENSMUSG00000035173.14	Ccdc186	12.3731	13.3368	10.2316	17.9317	16.9392	16.1558	5.02835	0.00996732
ENSMUSG00000035199.6	Arl6ip5	49.2329	34.7321	45.8283	78.5502	53.1928	69.9579	23.9692	0.00834022
ENSMUSG00000035206.10	Sppl2b	13.8696	13.9867	10.0853	7.20962	8.93064	8.13741	-4.55466	0.0405775
ENSMUSG00000035212.14	Leprot	14.1836	15.2434	16.8327	17.7415	16.8214	18.8997	2.40098	0.0281764
ENSMUSG00000035239.6	Neu3	0.897767	2.19953	1.05308	2.75697	2.82648	3.25799	1.56369	0.0411841
ENSMUSG00000035242.15	Oaz1	84.1549	67.1907	76.6607	29.7695	43.5072	46.4515	-36.0927	0.030446
ENSMUSG00000035266.16	Helq	2.44702	2.0469	2.21226	3.77485	2.77224	2.8316	0.890839	0.0281067
ENSMUSG00000035285.6	Nat14	6.59781	9.23272	7.61511	10.2021	13.9752	10.082	3.60454	0.0158227
ENSMUSG00000035293.13	G2e3	0.553944	0.836529	0.74317	4.09165	2.51447	2.77111	2.41453	0.0257831
ENSMUSG00000035310.15	Lin54	3.6386	3.38131	3.85648	3.46921	2.70021	3.11752	-0.529821	0.0497829
ENSMUSG00000035351.16	Nup37	0.98681	2.18009	1.14207	2.72702	3.05669	3.19596	1.5569	0.0237518
ENSMUSG00000035367.9	Rmi1	3.00838	2.02071	2.51345	3.7793	3.47133	2.97486	0.894315	0.0460985
ENSMUSG00000035401.9	Emsy	2.91128	2.67982	2.47038	4.56514	4.53164	5.76183	2.26571	0.0240795
ENSMUSG00000035478.14	Mbd3	38.2332	38.6373	38.1705	21.3884	15.8943	13.6132	-21.3817	0.00582441
ENSMUSG00000035521.13	Gnptg	33.6135	43.3507	37.5657	24.1299	27.3478	30.511	-10.8471	0.0278229
ENSMUSG00000035529.10	Prdm4	9.20584	9.36181	7.64741	6.96886	6.069	6.56668	-2.20351	0.0373704
ENSMUSG00000035530.13	Eif1	296.17	209.54	294.404	128.661	146.749	135.274	-129.81	0.0304632
ENSMUSG00000035545.13	Leng8	10.1614	4.13237	10.3903	23.4096	12.3574	15.9984	9.02711	0.0282459
ENSMUSG00000035572.16	Dcaf10	7.38828	6.90163	7.59669	1.78881	1.81278	1.56054	-5.57482	0.00120122
ENSMUSG00000035575.11	Utp6	6.50903	12.6819	6.63291	14.9505	15.2143	16.483	6.94131	0.0451896
ENSMUSG00000035595.6	1600002K03Rik	4.74065	4.26157	2.58901	9.0871	8.36819	6.02192	3.96199	0.00236487
ENSMUSG00000035597.19	Prpf39	6.33066	4.96356	6.29192	9.693	10.2836	10.0605	4.15034	0.0100191
ENSMUSG00000035623.14	Rsf1	2.83893	2.7799	2.67153	6.76794	4.00272	4.62899	2.36977	0.0496193
ENSMUSG00000035637.14	Grhpr	26.9827	23.782	24.2021	10.4392	13.3711	12.0697	-13.0289	0.00954312
ENSMUSG00000035642.16	Aamdc	3.32582	4.4596	4.00355	4.04003	5.22215	4.40786	0.627022	0.0152875
ENSMUSG00000035649.17	Zcchc7	1.39391	2.48359	2.64342	8.39397	5.10399	6.5283	4.50178	0.0371832
ENSMUSG00000035686.8	Thrsp	3.24944	1.17513	3.89268	14.051	6.17483	9.78822	7.23227	0.0284572
ENSMUSG00000035692.6	Isg15	0.091959	1.19637	0.660279	2.03196	4.29845	5.19609	3.19263	0.0255451
ENSMUSG00000035704.17	Alg8	0.824423	0.472602	0.943225	2.1851	1.78038	2.25146	1.32556	8.76861e-05
ENSMUSG00000035754.8	Wdr18	8.82545	8.34556	9.22818	7.07147	5.4883	5.75091	-2.69617	0.0166031
ENSMUSG00000035759.4	Bbs10	1.40316	1.90092	1.47894	4.49479	5.22306	6.42262	3.78582	0.0114419
ENSMUSG00000035781.14	R3hdm4	27.3573	41.9825	28.5633	11.3399	13.9033	17.2433	-18.4722	0.0329383
ENSMUSG00000035798.14	Zdhhc17	6.89548	9.93693	7.84259	25.0193	16.4309	15.6276	10.8009	0.0495707
ENSMUSG00000035834.11	Polr3g	0.514261	1.06826	0.622347	1.88884	1.61389	1.88888	1.06225	0.0275421
ENSMUSG00000035840.7	Lysmd3	5.22157	6.96321	4.29229	8.53554	10.4882	8.32823	3.62498	0.00173868
ENSMUSG00000035851.14	Ythdc1	6.34887	5.25257	5.92532	8.09034	6.83106	7.19226	1.52897	0.00409379
ENSMUSG00000035868.8	Zfp983	2.76316	3.37939	4.81625	7.11036	7.53088	6.18304	3.28849	0.0380135
ENSMUSG00000035890.9	Rnf126	28.7582	26.6038	27.8469	17.7766	12.7868	12.4161	-13.4098	0.00463668
ENSMUSG00000035898.13	Uba6	1.12117	1.46949	1.0872	6.88695	5.18698	5.56566	4.65391	0.00805005
ENSMUSG00000035901.14	Dennd5a	31.014	27.9811	24.535	28.7455	19.6389	18.9644	-5.39374	0.045805
ENSMUSG00000035910.15	Dcdc2a	5.05011	4.81451	5.6338	2.41213	3.16198	3.57423	-2.11669	0.00888002
ENSMUSG00000035933.5	Cog5	3.29635	6.25254	4.14785	12.7182	12.5794	14.2716	8.62413	0.00890211
ENSMUSG00000035992.15	Fnip1	11.4246	13.6347	12.1441	17.2454	20.2467	16.9232	5.73735	0.00422498
ENSMUSG00000036023.6	Parp2	4.31769	5.28976	4.96243	8.96671	6.99622	8.41818	3.27042	0.030993
ENSMUSG00000036054.15	Sugp2	4.07629	4.78763	3.66774	6.48772	5.42446	5.70137	1.69397	0.044137
ENSMUSG00000036091.8	Hyal3	0.589863	0.940258	0.819337	2.20961	1.66621	1.85319	1.12652	0.0250579
ENSMUSG00000036097.7	Slf2	4.59261	4.31381	5.15818	13.7657	8.41934	8.89373	5.6714	0.0419055
ENSMUSG00000036099.16	Vezt	1.49455	1.87763	1.52367	4.99328	3.86354	4.67932	2.8801	0.0121802
ENSMUSG00000036104.12	Rab3gap1	4.10086	2.80885	4.2436	8.22035	5.48472	6.50792	3.01989	0.0164929
ENSMUSG00000036111.8	Lmo1	66.7275	51.2035	49.4402	10.9681	26.3347	15.2086	-38.2866	0.0262956
ENSMUSG00000036180.15	Gatad2a	13.186	14.8703	12.2237	8.55294	5.94777	6.42805	-6.45041	0.0186197
ENSMUSG00000036197.15	Gxylt1	4.3295	3.67502	3.64193	5.25092	5.43469	5.17539	1.40484	0.0151637
ENSMUSG00000036202.16	Rif1	2.70976	3.6442	3.13719	9.64717	8.11965	7.13337	5.13634	0.0150267
ENSMUSG00000036214.14	Znrd1as	1.05402	1.73804	1.18729	2.04919	4.92516	4.73514	2.57671	0.0419643
ENSMUSG00000036241.3	Ube2r2	21.2935	24.109	19.2902	18.0695	11.2102	10.5571	-8.28531	0.0489298
ENSMUSG00000036275.13	9530068E07Rik	33.6814	25.9704	32.481	24.9376	18.6385	17.9497	-10.2024	0.0217912
ENSMUSG00000036291.6	Ap5m1	1.73332	2.1048	1.66038	3.29419	3.59531	3.64716	1.67938	0.00420756
ENSMUSG00000036295.5	Lrrn3	3.51677	2.11089	6.88072	46.1367	18.9764	29.3499	27.3182	0.0365371
ENSMUSG00000036309.14	Skp1a	64.7052	72.1187	63.9007	145.759	124.765	142.304	70.7013	0.00801321
ENSMUSG00000036323.14	Srp72	12.7454	15.0235	13.0921	24.3399	20.8836	26.1133	10.1586	0.021703
ENSMUSG00000036339.18	Tmem260	0.73099	1.31484	1.03379	2.12095	1.83214	2.02123	0.964896	0.0310068
ENSMUSG00000036371.6	Serbp1	8.97607	10.7051	8.23084	15.2086	14.934	14.6847	5.63847	0.00769407
ENSMUSG00000036376.3	Abt1	2.20044	2.03513	3.2288	2.38724	2.25026	3.33059	0.167909	0.0193812
ENSMUSG00000036390.8	Gadd45a	39.2808	51.7053	50.2653	6.81071	29.245	28.6972	-25.4995	0.00913536
ENSMUSG00000036403.15	Cep135	1.54504	1.71146	1.59217	2.07125	2.73681	2.71681	0.892068	0.0202419
ENSMUSG00000036411.10	9530077C05Rik	1.07682	1.14539	0.792791	1.58864	3.04954	3.01254	1.54524	0.0492721
ENSMUSG00000036442.8	Thap11	40.43	31.6052	38.686	19.7549	22.9433	20.8588	-15.7214	0.0246253
ENSMUSG00000036478.8	Btg1	37.9392	33.8038	34.7572	28.6821	24.0078	25.6271	-9.39442	0.000235887
ENSMUSG00000036503.13	Rnf13	4.37854	3.7147	4.96824	9.13964	12.0245	10.1975	6.10006	0.0158605
ENSMUSG00000036504.6	Phpt1	82.9763	95.3663	86.3424	67.2974	75.24	79.2233	-14.3081	0.0321841
ENSMUSG00000036537.6	Rnf113a1	7.69031	10.6375	10.7288	8.39323	11.4209	11.3737	0.710421	0.00158742
ENSMUSG00000036572.16	Upf3b	19.9387	21.4672	21.1698	25.8144	38.7508	39.6134	13.8676	0.0372014
ENSMUSG00000036596.6	Cpz	2.1425	2.45407	4.22642	0.398797	0.987308	0.907249	-2.17655	0.031809
ENSMUSG00000036639.12	Nudt1	1.9383	2.08707	2.32876	4.7414	3.40134	6.23863	2.67575	0.0353538
ENSMUSG00000036737.12	Oxsr1	5.20419	5.69032	5.30321	11.5306	8.4409	8.50595	4.09326	0.0339221
ENSMUSG00000036748.15	Cuedc2	53.838	51.4461	55.8412	25.748	33.0735	46.1985	-18.7017	0.0362247
ENSMUSG00000036781.13	Rps27l	58.1593	102.234	85.8385	34.3744	51.6561	49.3895	-36.9371	0.020598
ENSMUSG00000036782.13	Klhl13	1.81127	1.6321	3.16065	12.4872	7.88762	9.95465	7.90848	0.0148145
ENSMUSG00000036810.16	Cnep1r1	3.25622	4.62992	5.80648	5.63384	7.91453	8.97063	2.94213	0.00460725
ENSMUSG00000036817.14	Sun1	8.37656	8.6441	8.21018	6.84549	6.55752	6.8571	-1.65691	0.0086567
ENSMUSG00000036819.14	Jmjd4	2.08241	1.02524	0.834276	4.08846	2.4608	2.43827	1.68187	0.00498653
ENSMUSG00000036840.5	Siah1a	51.4661	56.407	66.426	19.8879	29.8008	28.0142	-32.1987	0.00555373
ENSMUSG00000036896.5	C1qc	3.74515	3.00829	4.89551	20.2169	12.2262	11.2759	10.69	0.0353617
ENSMUSG00000036898.16	Zfp157	1.9639	2.46909	2.65609	4.70308	4.79283	5.00864	2.47182	0.00146156
ENSMUSG00000036931.15	Nfkbid	0.226114	0.0369514	0.561278	1.16096	0.721005	1.05081	0.702808	0.0160137
ENSMUSG00000036934.9	4921524J17Rik	7.14504	8.51384	8.30159	9.59371	13.0658	12.6242	3.77442	0.0148837
ENSMUSG00000036955.16	Kif1bp	23.2088	18.9108	20.751	20.0246	14.4699	16.135	-4.08038	0.00599606
ENSMUSG00000036968.15	Cnpy4	1.10842	1.53178	1.38021	6.25922	3.30113	4.83788	3.45927	0.0356123
ENSMUSG00000036983.6	Tfb1m	0.768872	2.0946	0.978765	5.29216	5.64333	5.64502	4.24609	0.0033843
ENSMUSG00000036990.13	Otud4	6.3125	5.53544	5.9358	10.658	11.0994	11.0816	5.01841	0.00251787
ENSMUSG00000036992.10	Nxt1	7.57737	9.39571	8.79964	10.0199	17.1032	17.2194	6.18993	0.0407744
ENSMUSG00000037007.17	Zfp113	1.76421	2.71821	1.71451	3.48727	4.0996	3.70705	1.699	0.00532991
ENSMUSG00000037017.15	Zscan21	3.86197	5.96327	4.62626	10.6681	10.8131	12.0012	6.34363	0.00711182
ENSMUSG00000037022.3	Mmaa	0.803443	0.950786	0.97187	3.05195	2.90963	3.69238	2.30929	0.0045564
ENSMUSG00000037060.3	Cavin3	1.36698	1.85896	3.34364	4.61668	2.74984	6.76538	2.52077	0.0454195
ENSMUSG00000037072.15	Selenof	48.5168	82.9326	76.4647	29.5886	52.1109	44.6614	-27.1844	0.0111969
ENSMUSG00000037085.8	Trmt12	0.287936	1.11764	0.602162	2.15834	2.20084	2.20164	1.51769	0.0111856
ENSMUSG00000037104.8	Socs5	4.12948	12.3174	4.47856	18.5645	20.0406	18.1259	11.9352	0.015042
ENSMUSG00000037108.13	Zcwpw1	0.782091	0.535099	0.672214	2.15304	1.12535	1.87091	1.0533	0.0235047
ENSMUSG00000037134.17	Prmt9	2.34372	2.41308	2.50226	5.83317	4.15703	5.05975	2.59696	0.0178491
ENSMUSG00000037149.10	Ddx1	33.6228	34.5275	31.4801	38.814	43.2416	42.6602	8.36179	0.0202902
ENSMUSG00000037174.18	Elf2	11.6199	10.3831	10.1091	6.53708	6.4863	7.00113	-4.02919	0.00984651
ENSMUSG00000037214.12	Thap1	4.02594	3.63311	3.32871	4.47142	4.1391	3.90661	0.509787	0.00279472
ENSMUSG00000037221.13	Mospd3	20.5061	16.7265	17.7697	8.83838	8.36922	6.11234	-10.5608	0.00535466
ENSMUSG00000037243.17	Zfp692	5.49573	3.53734	5.01943	8.8401	7.94932	8.43278	3.72323	0.00423733
ENSMUSG00000037253.8	Mex3c	14.7763	11.5206	12.0936	16.8904	15.6214	13.6345	2.58525	0.0397205
ENSMUSG00000037270.18	4932438A13Rik	4.5365	5.22012	4.13206	8.366	7.96135	7.96293	3.4672	0.00539169
ENSMUSG00000037339.17	Fam53a	2.55405	2.14171	2.46332	1.90257	1.38843	1.80652	-0.687185	0.00115474
ENSMUSG00000037363.9	Letm2	0.963877	0.71276	1.01937	3.1952	1.77096	2.11281	1.46099	0.0315228
ENSMUSG00000037416.13	Dmxl1	1.8425	2.90825	2.29717	7.41782	5.76276	4.75052	3.62773	0.0329648
ENSMUSG00000037455.16	Slc18b1	2.20135	2.03091	2.25916	4.14449	3.20649	3.14106	1.33354	0.0259685
ENSMUSG00000037458.15	Azin1	21.9044	21.8675	28.2389	32.638	39.2039	32.9938	10.9416	0.0474237
ENSMUSG00000037475.15	Thoc2	6.20815	9.92271	5.42488	12.5951	17.0031	15.3851	7.8092	0.00953296
ENSMUSG00000037499.9	Nenf	78.2152	96.099	81.5818	43.3585	52.0672	62.6193	-32.617	0.0234449
ENSMUSG00000037514.17	Pank2	4.06066	3.48759	3.47913	2.61336	1.9935	1.96557	-1.48498	8.76515e-05
ENSMUSG00000037523.13	Mavs	2.69908	3.7886	3.09662	5.26271	5.25406	6.709	2.54716	0.0272119
ENSMUSG00000037525.4	Bcdin3d	4.78414	5.59739	6.66823	6.45382	7.66423	7.53076	1.53302	0.0247418
ENSMUSG00000037594.11	BC022687	75.9843	65.2056	67.6355	7.43713	22.4014	32.9586	-48.6761	0.0206408
ENSMUSG00000037601.11	Nme1	23.0322	21.6189	28.9786	34.1609	32.0478	32.171	8.25001	0.0414792
ENSMUSG00000037608.16	Bclaf1	10.6958	13.6775	11.653	17.6553	17.1841	15.8118	4.8749	0.0220521
ENSMUSG00000037640.15	Zfp60	1.1187	4.42263	0.847153	8.05229	12.442	11.5628	8.5562	0.00841579
ENSMUSG00000037646.10	Vps13b	3.2289	4.09667	2.62387	5.80525	5.20272	4.98549	2.01467	0.0240458
ENSMUSG00000037652.15	Phc3	0.651382	0.515476	0.660485	6.7336	3.39304	3.94747	4.08225	0.0278994
ENSMUSG00000037653.7	Kctd8	1.92728	2.65627	5.52142	16.7389	7.00398	14.0402	9.22603	0.0468252
ENSMUSG00000037656.9	Slc20a2	13.4421	9.6251	13.3852	6.58761	6.15347	5.2203	-6.16367	0.0238988
ENSMUSG00000037664.13	Cdkn1c	28.9971	25.7687	35.0383	19.0125	15.1286	19.1751	-12.1627	0.011298
ENSMUSG00000037697.19	Ddhd1	2.95905	3.61786	3.54301	4.54765	7.22725	7.21411	2.95637	0.024799
ENSMUSG00000037730.13	Mynn	3.41552	3.70349	3.57615	4.61575	5.43198	5.64206	1.66488	0.0110691
ENSMUSG00000037740.8	Mrps26	11.3119	9.51317	12.4429	8.12085	5.34327	5.02643	-4.92582	0.0305554
ENSMUSG00000037773.14	Pced1a	1.13422	0.699889	0.965973	2.01035	1.39457	2.05281	0.885886	0.0079846
ENSMUSG00000037787.14	Apopt1	14.2853	14.1277	12.8272	4.48493	7.17838	7.95564	-7.20707	0.0185603
ENSMUSG00000037795.14	N4bp2	2.16751	2.39304	2.22899	4.56892	4.13678	4.10583	2.00733	0.00492716
ENSMUSG00000037805.14	Rpl10a	295.096	326.948	364.347	75.932	182.296	211.031	-172.378	0.00906136
ENSMUSG00000037818.16	Abhd18	1.11267	0.874879	0.919148	2.13225	2.04157	1.47015	0.912425	0.0194943
ENSMUSG00000037857.16	Nufip2	12.2223	11.4157	12.5442	16.7291	17.7273	16.4609	4.91168	0.0104215
ENSMUSG00000037876.17	Jmjd1c	5.89861	6.4026	6.06692	10.452	8.71833	9.62164	3.47462	0.0164938
ENSMUSG00000037916.13	Ndufv1	49.2047	56.4645	46.5993	26.0014	28.8387	37.1121	-20.1054	0.0332445
ENSMUSG00000037936.15	Scarb1	19.1095	22.4464	17.6477	9.09751	13.9724	12.6658	-7.82262	0.0171683
ENSMUSG00000037960.11	Card19	25.7225	33.7686	27.5177	9.12022	22.1456	20.5269	-11.7387	0.0258019
ENSMUSG00000037965.14	Zc3h7a	3.1525	2.59396	3.33843	7.51214	5.47356	7.52854	3.80978	0.00736795
ENSMUSG00000037992.16	Rara	8.47598	8.37054	8.96655	6.59014	5.3971	5.69014	-2.7119	0.0116947
ENSMUSG00000037993.8	Dhx38	18.6222	11.6827	15.9639	9.47333	8.73683	6.85376	-7.06827	0.0377667
ENSMUSG00000037997.12	Parp11	0.840299	1.49129	1.24794	5.3081	3.19483	4.13202	3.01847	0.0318645
ENSMUSG00000038025.8	Phf2	19.1662	17.0725	15.7763	13.6354	12.0482	9.03692	-5.76484	0.00384932
ENSMUSG00000038039.13	Gcc2	3.66754	4.01593	3.17035	7.78278	6.85977	8.77949	4.18941	0.0172567
ENSMUSG00000038047.18	Haus6	1.09237	1.41574	1.09798	1.77907	1.8198	2.039	0.677259	0.0243194
ENSMUSG00000038065.13	Mturn	18.3517	18.4724	16.8341	30.372	28.5627	29.7986	11.6917	0.00259658
ENSMUSG00000038072.14	Galnt11	5.05978	5.80527	5.42718	10.0101	8.25302	9.94902	3.9733	0.017902
ENSMUSG00000038074.16	Fkbp14	0.903766	0.365687	1.33346	5.23217	2.86561	2.72791	2.74093	0.0425785
ENSMUSG00000038102.15	Trappc11	6.65137	8.5696	7.78069	14.1834	10.5484	14.3054	5.34515	0.0443696
ENSMUSG00000038122.9	Tbc1d32	2.08426	2.23064	1.83465	3.94248	6.80546	6.00551	3.53463	0.0264115
ENSMUSG00000038126.17	Mphosph9	1.88298	1.56787	2.00964	5.47454	3.28125	4.09937	2.46489	0.0250678
ENSMUSG00000038145.17	Snrk	30.3695	57.4643	22.9014	20.517	41.7667	14.1068	-11.4483	0.0167022
ENSMUSG00000038150.7	Ormdl3	135.218	117.669	109.372	53.6788	79.1571	72.5548	-52.2894	0.0350857
ENSMUSG00000038160.7	Atg5	9.4285	16.5355	11.7531	14.5607	18.6854	19.0286	4.85251	0.0411921
ENSMUSG00000038170.15	Pde4dip	7.22769	8.0716	5.87549	11.8344	12.3978	12.7429	5.26675	0.0112708
ENSMUSG00000038174.14	Fam126b	9.28908	10.4946	8.14324	16.2627	13.9272	12.422	4.89499	0.0222128
ENSMUSG00000038187.14	Btbd10	3.43352	3.78433	6.23335	6.54983	6.882	10.444	3.47487	0.00551267
ENSMUSG00000038188.17	Scarf1	0.625844	0.446107	1.13618	0.367699	0.367789	0.900694	-0.19065	0.0389179
ENSMUSG00000038195.6	Rilp	7.26965	7.39294	8.40235	0.529919	1.70173	3.36031	-5.82433	0.00356685
ENSMUSG00000038212.16	Mfsd14b	9.18581	10.0614	6.31803	18.4829	16.3178	14.3314	7.85563	0.0061765
ENSMUSG00000038216.7	Pnmt	1.34042	0.714146	0.875358	0	0.28875	0.168246	-0.824308	0.0464793
ENSMUSG00000038241.16	Cep250	3.9356	4.03089	3.29235	5.23486	4.96274	5.08945	1.34274	0.0165711
ENSMUSG00000038250.9	Usp38	9.23877	8.46731	9.00082	8.12087	6.56105	6.90361	-1.70712	0.0147346
ENSMUSG00000038264.8	Sema7a	39.8009	32.5882	31.3979	14.738	14.15	16.5441	-19.4516	0.0114138
ENSMUSG00000038268.4	Ovca2	1.96443	3.66549	2.78032	10.5005	6.97905	7.20223	5.42386	0.038063
ENSMUSG00000038280.12	Ostm1	6.44973	4.53656	6.50211	9.41681	7.25339	7.55894	2.24691	0.0321857
ENSMUSG00000038302.14	Afg1l	3.14111	3.23924	2.68389	6.73339	6.22161	8.53914	4.1433	0.020861
ENSMUSG00000038312.10	Edem2	4.2699	5.07441	4.72083	7.85291	6.41292	6.60298	2.26789	0.0392656
ENSMUSG00000038369.14	Ncoa6	16.0394	12.4394	13.7709	11.9021	6.73606	7.21046	-5.46705	0.00821192
ENSMUSG00000038374.10	Rbm8a	24.7518	27.8661	23.8469	19.8054	22.0323	18.86	-5.25571	0.00150779
ENSMUSG00000038398.8	Upf3a	11.3111	13.1105	10.4775	8.90871	8.79665	7.3553	-3.27946	0.0138459
ENSMUSG00000038412.8	Higd1a	21.6727	28.282	26.678	24.015	33.8048	34.4209	5.20272	0.0399999
ENSMUSG00000038446.8	Cdc40	2.68836	3.5633	2.90377	5.22098	5.60265	5.07669	2.2483	0.00213248
ENSMUSG00000038462.3	Uqcrfs1	100.079	94.373	92.0971	67.2615	68.4054	66.261	-28.2071	0.00330733
ENSMUSG00000038467.15	Chmp4b	132.351	100.496	126.131	77.6993	83.9528	58.9549	-46.1236	0.0469392
ENSMUSG00000038485.5	Socs7	28.0419	27.6589	23.2374	25.2675	22.9601	18.8209	-3.96322	0.0110789
ENSMUSG00000038497.7	Tmco3	1.84105	1.95888	1.80909	4.17379	2.50347	3.85794	1.64206	0.0488583
ENSMUSG00000038502.16	Ptov1	31.3838	34.1951	33.824	20.5852	16.0414	14.1879	-16.1962	0.013652
ENSMUSG00000038520.15	Tbc1d17	5.83553	4.29198	5.82681	4.38612	3.61708	3.57941	-1.45724	0.0424363
ENSMUSG00000038538.17	Ubn2	3.56999	4.18944	3.45519	8.10176	6.94201	6.47489	3.43468	0.0125189
ENSMUSG00000038542.14	Pcid2	11.3974	9.87033	8.45038	8.71424	6.83056	6.70542	-2.48929	0.0116139
ENSMUSG00000038543.13	BC028528	0.156269	0.91942	1.08414	0.576584	1.20746	1.42147	0.348562	0.0060196
ENSMUSG00000038564.10	Ift172	4.04712	4.61883	3.67047	9.13311	9.56212	8.55296	4.97059	7.3595e-05
ENSMUSG00000038569.13	Rad9b	1.69489	0.677459	1.83765	3.51286	2.17476	3.50492	1.66084	0.00154791
ENSMUSG00000038607.12	Gng10	8.73697	8.0936	13.2323	20.0818	13.8391	21.2664	8.37482	0.0178315
ENSMUSG00000038611.17	Phrf1	4.2405	4.21465	3.15367	3.62232	3.70043	2.47975	-0.602107	0.00299266
ENSMUSG00000038612.16	Mcl1	43.8914	32.8016	43.4681	34.279	26.6607	28.0119	-10.4032	0.0309907
ENSMUSG00000038622.8	Med30	15.7208	23.9471	24.7173	17.8385	26.9292	28.2754	2.88597	0.0101978
ENSMUSG00000038628.8	Polr3k	12.2713	18.559	14.9684	19.4559	20.2191	21.6829	5.18642	0.0496233
ENSMUSG00000038644.14	Pold1	0.791108	1.05034	0.790643	1.2102	1.2672	1.51439	0.453235	0.0456977
ENSMUSG00000038650.15	Rnh1	33.1856	33.9663	32.1606	20.492	19.0953	24.9603	-11.5883	0.0183336
ENSMUSG00000038685.18	Rtel1	1.44827	2.0486	1.6218	3.0794	2.51555	2.78901	1.08843	0.0422842
ENSMUSG00000038690.15	Atp5j2	49.6908	93.3387	95.7778	37.3352	50.6612	62.8339	-29.3257	0.0408383
ENSMUSG00000038695.13	Josd2	1.69236	2.70944	2.2317	5.14186	4.06596	5.8336	2.80264	0.0303899
ENSMUSG00000038697.15	Taf5l	10.1603	10.1537	9.93811	5.27599	5.88746	6.42412	-4.22152	0.0043468
ENSMUSG00000038705.13	Gmeb2	5.03732	4.40993	5.14924	4.43645	3.75919	3.86502	-0.845277	0.0307622
ENSMUSG00000038717.8	Atp5l	36.5095	55.899	47.3423	19.9581	36.5364	34.6796	-16.1922	0.0070432
ENSMUSG00000038733.13	Wdr26	30.3124	29.4593	25.0426	22.5811	14.9767	13.3149	-11.3138	0.014361
ENSMUSG00000038736.10	Nudcd1	0.74031	1.27884	0.869982	2.05357	2.18508	2.5784	1.3093	0.014944
ENSMUSG00000038742.7	Angptl6	1.02389	1.56647	1.36549	3.05468	3.52692	4.47227	2.36601	0.0118546
ENSMUSG00000038759.15	Nup205	3.12697	4.28312	3.55679	7.40101	6.38255	6.76707	3.19458	0.0182591
ENSMUSG00000038760.14	Trhr	0.0916747	0.271265	0.534784	1.85073	1.04471	1.25139	1.08304	0.042662
ENSMUSG00000038762.15	Abcf1	27.7676	34.3376	25.0288	19.7856	20.7812	19.9949	-8.85742	0.0355982
ENSMUSG00000038766.16	Gabpb2	1.25438	1.01147	1.29691	3.26545	2.48543	2.3294	1.50584	0.0167694
ENSMUSG00000038784.13	Cnot4	2.79563	2.2378	1.50999	4.20042	3.89954	5.02975	2.19543	0.0405338
ENSMUSG00000038822.15	Hace1	1.61081	1.54444	1.20487	3.18317	2.02683	2.35227	1.06738	0.0390499
ENSMUSG00000038828.13	Tmem214	6.2906	4.70699	6.34304	7.511	6.22678	7.64763	1.34826	0.00217146
ENSMUSG00000038836.15	Agbl3	1.10362	1.29213	1.22026	1.95451	2.19322	1.8285	0.786736	0.00647633
ENSMUSG00000038871.5	Bpgm	25.9117	25.3655	27.9019	20.2038	18.9216	21.5968	-6.15228	0.000672122
ENSMUSG00000038880.13	Mrps34	10.0693	8.86885	10.0951	7.33761	5.1079	4.84577	-3.91399	0.0165693
ENSMUSG00000038909.16	Kat7	12.1773	8.78665	11.608	9.38144	5.49591	5.71887	-3.99189	0.0265924
ENSMUSG00000038930.11	Rccd1	0.658617	0.707089	0.735394	1.14364	0.862823	1.30335	0.402906	0.0426556
ENSMUSG00000038967.13	Pdk2	21.4838	23.5083	25.1085	16.9408	13.5424	9.71292	-9.96814	0.0430984
ENSMUSG00000038990.14	Cables2	9.62014	10.4892	9.56722	7.89723	7.55648	8.66546	-1.85247	0.0440918
ENSMUSG00000039031.16	Arhgap18	0.749088	0.458766	1.13034	2.6904	1.32335	1.95715	1.2109	0.0401189
ENSMUSG00000039037.5	St6galnac5	3.11056	1.44568	2.30103	3.99332	3.19969	3.33948	1.22507	0.0223777
ENSMUSG00000039046.15	Usp6nl	27.5612	29.0587	25.8414	8.79149	22.2336	15.2752	-12.0537	0.038002
ENSMUSG00000039065.11	Fam173b	2.1319	1.42145	2.19932	5.12839	4.76556	4.80116	2.98081	0.00256723
ENSMUSG00000039099.7	Wdr93	0.051315	0.11293	0.245526	0.891823	2.14013	1.76833	1.46351	0.0255071
ENSMUSG00000039108.14	Lsm14b	41.2861	39.4849	36.0039	22.7634	20.1251	18.9314	-18.3183	0.000663854
ENSMUSG00000039114.16	Nrn1	4.32178	5.94026	12.2504	35.4329	15.7135	28.7001	19.1114	0.0468495
ENSMUSG00000039178.9	Tbc1d19	2.75531	4.66632	3.48457	10.0417	9.37653	10.3485	6.28681	0.00786012
ENSMUSG00000039182.6	AW209491	5.15097	6.46969	5.88313	8.4196	11.2586	11.5316	4.56868	0.0112082
ENSMUSG00000039183.5	Nubp2	27.1321	24.0364	29.744	19.1676	15.2083	18.5426	-9.33131	0.0052923
ENSMUSG00000039197.10	Adk	2.40391	3.12123	3.75414	5.50292	6.17883	5.17106	2.52451	0.0224626
ENSMUSG00000039206.13	Daglb	4.776	3.19036	3.56476	4.05568	2.78533	3.23527	-0.484947	0.0279303
ENSMUSG00000039217.13	Il18	3.38748	1.88034	2.44722	10.7873	6.00942	5.60061	4.89411	0.0312324
ENSMUSG00000039221.10	Rpl22l1	37.3479	81.1048	77.771	24.1682	56.1311	39.9561	-25.3228	0.0353273
ENSMUSG00000039231.18	Suv39h1	16.6092	11.6703	15.8561	7.39031	7.89842	9.12847	-6.5728	0.0264306
ENSMUSG00000039242.10	B3galnt2	0.727688	0.467948	0.616777	2.3703	0.870848	1.73189	1.05354	0.0496195
ENSMUSG00000039244.10	E130309D02Rik	4.73988	3.56185	4.03791	1.86172	1.79558	1.32236	-2.45333	0.00969694
ENSMUSG00000039254.16	Pomt1	1.20479	1.09955	1.01444	3.03765	1.86782	2.20794	1.26488	0.0274715
ENSMUSG00000039263.16	Npepl1	14.9016	16.301	15.8181	7.04728	5.1028	5.56253	-9.76934	0.00511164
ENSMUSG00000039298.16	Cdk5rap2	1.42314	1.53283	1.33139	2.83692	2.37358	2.4441	1.12241	0.0105276
ENSMUSG00000039307.16	Hexdc	4.02128	4.95512	6.19608	6.84756	5.89659	8.27797	1.94988	0.0353655
ENSMUSG00000039357.2	Fut11	4.60994	3.96455	3.75154	5.28754	4.65924	4.45889	0.693212	7.73165e-05
ENSMUSG00000039456.9	Morc3	4.35042	4.18935	4.81898	9.64409	9.44094	9.79742	5.17457	0.000182224
ENSMUSG00000039481.5	Nrtn	38.0454	65.4456	43.5316	6.157	19.5063	17.1309	-34.7428	0.013458
ENSMUSG00000039531.8	Zufsp	0.502564	0.866042	0.732761	2.22408	1.78476	1.86841	1.25863	0.0172132
ENSMUSG00000039578.16	Ccser1	1.90457	2.56329	2.35679	1.39346	2.21193	2.12356	-0.365228	0.0226613
ENSMUSG00000039630.10	Hnrnpu	20.7697	23.9877	20.1892	39.2967	66.6373	64.8549	35.2808	0.0261236
ENSMUSG00000039634.12	Zfp189	0.86929	1.32212	1.08151	3.21942	2.76565	2.67289	1.79501	0.0118057
ENSMUSG00000039640.7	Mrpl12	43.3113	65.3942	52.8003	23.1902	27.543	33.6072	-25.7218	0.0257201
ENSMUSG00000039660.16	Spout1	6.3525	8.72269	5.17599	4.80513	5.89991	4.19948	-1.78222	0.0411768
ENSMUSG00000039670.2	Oxld1	11.3044	12.5203	14.8138	8.84577	9.85238	12.0128	-2.64255	0.000709755
ENSMUSG00000039693.11	Msantd3	11.6526	9.15204	12.4557	6.67601	7.31403	6.39149	-4.29297	0.0385786
ENSMUSG00000039701.11	Usp53	1.63853	1.80555	1.60472	2.78218	2.39559	2.91601	1.01499	0.0215677
ENSMUSG00000039703.15	Nploc4	16.6157	14.6914	13.9141	13.3267	7.05504	6.97455	-5.95495	0.0238094
ENSMUSG00000039715.8	Wdr34	24.855	25.7483	22.6031	7.33595	14.2142	15.468	-12.0627	0.0284829
ENSMUSG00000039765.15	Cc2d2a	7.18566	7.9666	7.94056	9.89828	17.0548	17.8117	7.224	0.0429847
ENSMUSG00000039770.5	Ypel5	27.1427	29.0424	32.5914	30.8342	42.7898	42.4301	9.09251	0.0449325
ENSMUSG00000039789.7	Zfp597	3.81442	2.5843	4.31431	5.8614	5.38441	4.97471	1.83583	0.0497181
ENSMUSG00000039795.14	Zfand1	1.64807	3.11507	2.54726	4.17282	4.5633	4.9855	2.13707	0.0125654
ENSMUSG00000039828.7	Wdr70	8.48365	8.35779	9.74422	5.08084	6.12673	7.18858	-2.72983	0.00799015
ENSMUSG00000039831.16	Arhgap29	0.64444	1.29503	0.763227	1.09088	1.59115	1.4071	0.462144	0.0221689
ENSMUSG00000039844.19	Rapgef1	19.3093	12.7013	16.3156	8.543	6.15727	5.60447	-9.34049	0.0108427
ENSMUSG00000039849.5	Pcif1	21.1493	20.6569	18.6279	10.3113	12.4253	12.0641	-8.54447	0.0102689
ENSMUSG00000039879.9	Heca	10.6891	9.08515	9.99178	6.62207	6.28891	6.48075	-3.45809	0.00556178
ENSMUSG00000039886.8	Tmem120a	6.81965	6.34524	8.98522	5.31736	4.38056	4.97251	-2.49323	0.0419284
ENSMUSG00000039910.10	Cited2	55.3401	43.9213	50.1415	26.172	32.1069	38.9981	-17.3753	0.0492704
ENSMUSG00000039911.13	Spsb1	1.28081	0.592274	1.25202	0.430605	0.133173	0.185236	-0.792031	0.0234439
ENSMUSG00000039913.12	Pak7	2.94817	3.51401	2.79212	7.33334	6.80763	7.85144	4.24603	0.00718185
ENSMUSG00000039953.13	Clstn1	350.906	355.738	341.626	140.945	258.191	230.599	-139.512	0.0294426
ENSMUSG00000040010.10	Slc7a5	54.7954	32.8238	56.2757	23.5974	13.128	8.3098	-32.9533	0.0284025
ENSMUSG00000040021.13	Lats1	17.1443	19.3263	14.5987	12.7053	11.1294	9.731	-5.83454	0.0195135
ENSMUSG00000040029.14	Ipo8	1.70716	1.17881	1.40427	2.6956	2.56402	2.64562	1.205	0.0045679
ENSMUSG00000040034.15	Nup43	1.47693	2.68578	1.9775	2.77699	3.92186	3.43196	1.3302	0.00118311
ENSMUSG00000040040.16	Ift88	3.74762	4.50939	3.56233	6.29749	5.99171	8.25829	2.90938	0.0456395
ENSMUSG00000040043.16	Rbms2	1.93258	0.795337	1.6239	2.45279	1.8789	2.03537	0.671749	0.0420889
ENSMUSG00000040044.11	Orc3	5.82667	7.51908	6.84655	12.0219	12.8892	13.1296	5.94945	0.00118999
ENSMUSG00000040054.16	Baz2a	17.6385	18.4899	15.924	15.5561	11.9058	11.3569	-4.4112	0.0385782
ENSMUSG00000040084.9	Bub1b	0.426631	0.207809	0.216479	1.61592	1.27131	1.55873	1.19835	0.00224643
ENSMUSG00000040123.17	Zmym5	11.5402	10.9172	14.4247	14.5004	12.4845	15.2954	1.79937	0.0497269
ENSMUSG00000040164.3	Kcns1	0.096491	0.051464	0.183515	0.476847	0.337089	0.292777	0.258414	0.0414518
ENSMUSG00000040174.14	Alkbh3	7.77349	8.03268	8.08247	4.942	5.52943	6.66277	-2.25148	0.0170343
ENSMUSG00000040177.10	2310057M21Rik	1.2297	0.858852	1.06653	1.52853	1.21472	1.15966	0.249274	0.0444964
ENSMUSG00000040188.10	Scamp2	5.3135	4.93837	6.35353	8.69997	6.6507	8.38072	2.37533	0.0218608
ENSMUSG00000040195.11	Nemp1	0.730276	0.701182	0.596637	1.23446	1.32982	1.12616	0.554116	0.00233194
ENSMUSG00000040236.4	Trappc5	11.2645	11.4257	11.2307	9.18703	8.36993	9.72741	-2.21221	0.0197485
ENSMUSG00000040250.14	Ints13	2.1359	2.24642	2.24071	4.07517	8.96204	7.66506	4.69308	0.0406409
ENSMUSG00000040269.5	Mrps28	38.1241	67.1189	46.5257	14.7232	28.4286	28.3673	-26.7499	0.024569
ENSMUSG00000040359.14	Ufl1	11.2877	12.368	11.7328	14.5304	14.5895	15.3162	3.01585	0.00895868
ENSMUSG00000040363.15	Bcor	15.8442	19.1074	14.533	10.0752	10.5255	10.6367	-6.08238	0.0233192
ENSMUSG00000040389.15	Wdr47	13.0983	14.3649	11.4493	22.6443	32.0634	32.0138	15.9364	0.0201587
ENSMUSG00000040390.13	Map3k10	26.0054	21.2843	24.1418	13.9965	12.4451	11.9406	-11.0164	0.00482428
ENSMUSG00000040407.17	Akap9	6.89215	8.45998	6.84821	7.78534	9.29965	7.76614	0.883597	0.000341181
ENSMUSG00000040410.14	Fbxl4	2.62136	3.72328	2.70045	6.18886	7.41124	6.29787	3.61762	5.00929e-05
ENSMUSG00000040433.16	Zbtb38	3.60723	2.72067	3.40798	6.43526	4.51011	5.15599	2.12183	0.0133116
ENSMUSG00000040446.3	Rprd1a	3.76041	4.92324	4.1295	16.5068	8.69528	11.4493	7.94606	0.0465211
ENSMUSG00000040462.13	Os9	37.4693	35.3909	31.4547	47.6909	40.6172	42.469	8.82075	0.0198457
ENSMUSG00000040473.15	Cfap69	0.540294	1.17595	0.404024	2.28705	2.63513	2.35826	1.72006	0.00344567
ENSMUSG00000040483.15	Xaf1	0.216262	0.552068	0.343451	1.72483	3.24824	1.98946	1.95025	0.0175261
ENSMUSG00000040502.5	March9	16.1761	12.3225	15.0588	11.2827	7.50348	6.7312	-6.01334	0.0175515
ENSMUSG00000040549.16	Ckap5	16.1933	19.2543	14.288	34.3772	27.1964	31.3326	14.3902	0.0235799
ENSMUSG00000040550.16	Otud6b	15.5154	23.9527	18.9218	20.7396	26.2888	26.9354	5.19133	0.0434442
ENSMUSG00000040552.8	C3ar1	0.051062	0.069808	0.141922	1.11869	0.562413	0.527161	0.648491	0.0460991
ENSMUSG00000040565.7	Btaf1	5.61279	9.43794	5.66626	11.6045	12.4918	12.0431	5.1408	0.0196164
ENSMUSG00000040599.13	Mis12	0.704728	1.97764	1.3396	9.24853	10.5779	11.4817	9.09538	0.00164898
ENSMUSG00000040651.9	Fam208a	2.56618	3.43328	2.79736	9.4993	6.61276	6.32266	4.54596	0.0314681
ENSMUSG00000040666.18	Sh3bgr	1.38684	1.25367	2.22178	3.95778	2.21014	3.78519	1.69694	0.0345479
ENSMUSG00000040669.14	Phc1	18.2286	17.7889	16.1477	10.6362	9.8101	12.5258	-6.39767	0.0221236
ENSMUSG00000040690.15	Col16a1	1.24272	1.23511	1.44481	0.951497	0.453491	0.318748	-0.732969	0.0470269
ENSMUSG00000040697.10	Dnajc16	8.84019	7.41162	7.47753	7.38391	6.2088	5.53906	-1.53252	0.0096252
ENSMUSG00000040714.14	Klc3	115.887	127.936	107.39	34.3232	51.5277	53.36	-70.6674	0.00700064
ENSMUSG00000040720.15	Virma	7.92953	9.85933	6.77108	11.5931	11.0242	10.8215	2.95962	0.0410186
ENSMUSG00000040725.13	Hnrnpul1	30.8384	27.9709	27.274	22.782	17.3851	18.7499	-9.05537	0.00364115
ENSMUSG00000040731.13	Eif4h	59.2918	56.9306	54.9373	40.6524	34.7839	28.0397	-22.5612	0.00553158
ENSMUSG00000040751.12	Lat2	0.752674	0.494681	0.353906	1.08379	0.591195	0.602124	0.225281	0.0408627
ENSMUSG00000040759.9	Cmtm5	2.45409	0.647899	2.84259	6.68097	3.74812	9.40928	4.63127	0.0226578
ENSMUSG00000040760.11	Appl1	6.86004	9.0052	7.31941	18.2808	14.7952	14.5695	8.15364	0.0201225
ENSMUSG00000040767.10	Snrnp25	19.568	26.705	22.4416	10.0784	19.6273	19.0039	-6.66829	0.0315356
ENSMUSG00000040774.15	Cept1	3.41529	7.1383	5.58098	12.4903	12.552	14.8927	7.93347	0.0121863
ENSMUSG00000040782.12	Rfwd2	3.46409	4.18813	3.92673	3.16001	2.89196	2.98338	-0.847865	0.0499937
ENSMUSG00000040794.5	C1qtnf4	30.6425	37.5375	46.8549	16.6053	20.3233	15.524	-20.8607	0.0296023
ENSMUSG00000040795.12	Iqcc	2.61845	2.27948	2.49096	5.92221	4.93807	5.31512	2.92884	0.00216731
ENSMUSG00000040824.3	Snrpd2	44.1812	61.8247	50.1319	22.9255	42.0066	38.5508	-17.5516	0.0141221
ENSMUSG00000040842.17	Szrd1	24.1829	25.5186	25.9232	18.4467	15.5005	14.3605	-9.10563	0.0173667
ENSMUSG00000040843.10	Tiprl	6.39261	6.49379	7.46174	10.2508	9.22462	10.1342	3.08715	0.00763385
ENSMUSG00000040904.10	Gm21988	6.99409	6.74153	6.9514	5.52895	4.9018	5.59657	-1.55323	0.00440428
ENSMUSG00000040943.12	Tet2	2.61545	2.68379	2.84279	4.4882	4.1488	6.13525	2.21007	0.0287214
ENSMUSG00000041012.4	Cmtm8	0.216361	0.250305	0.571827	1.47521	0.813788	1.34765	0.866052	0.0260339
ENSMUSG00000041057.9	Wdr43	9.70515	11.0544	10.8442	14.0142	12.4056	14.3197	3.04523	0.0372003
ENSMUSG00000041058.15	Wwp1	6.08115	6.55438	5.26156	11.9775	8.37459	9.2419	3.89896	0.0401753
ENSMUSG00000041073.10	Nacad	8.90418	5.45205	7.57549	12.0068	8.43994	9.63696	2.71732	0.00719754
ENSMUSG00000041124.11	Msantd4	13.2863	12.9975	14.8648	26.1088	23.3347	26.1766	11.4905	0.00196808
ENSMUSG00000041126.16	H2afv	97.405	112.62	91.615	28.3507	68.7555	61.4365	-47.699	0.0262615
ENSMUSG00000041133.11	Smc1a	13.3471	15.2693	10.8067	27.3448	33.9469	35.7183	19.1957	0.0130323
ENSMUSG00000041144.10	Dnah7b	0.554336	0.180999	0.445907	1.73188	1.70182	1.69553	1.316	0.00312348
ENSMUSG00000041161.8	Otud3	6.85337	4.07563	6.50097	4.92897	3.10106	3.21168	-2.06275	0.0458519
ENSMUSG00000041203.9	Trir	94.2072	105.485	104.326	77.1124	60.1411	63.1849	-34.5267	0.029623
ENSMUSG00000041225.16	Arhgap12	2.8522	3.35044	2.85507	7.1305	5.20616	5.66892	2.98263	0.0257528
ENSMUSG00000041236.8	Vps41	6.85164	10.0657	10.0788	27.1807	16.6894	21.5562	12.8101	0.0428384
ENSMUSG00000041238.15	Rbbp8	2.72212	3.06509	3.14529	1.72789	2.04996	2.66798	-0.828891	0.0211
ENSMUSG00000041303.7	Gtf3c3	3.73632	4.5807	3.60051	11.1782	12.9329	14.3969	8.86349	0.00626428
ENSMUSG00000041360.7	Pum3	1.85676	3.49085	2.74881	9.92993	7.09407	11.5656	6.83107	0.0261918
ENSMUSG00000041375.18	Ccdc9	3.49571	3.40978	2.93046	5.02802	4.20218	4.21763	1.20396	0.0155752
ENSMUSG00000041378.1	Cldn5	0.354031	0.243596	1.35113	2.91926	1.82977	2.55428	1.78485	0.0239729
ENSMUSG00000041390.18	Mdfic	0.496319	0.346631	0.533096	0.573409	0.552466	0.64842	0.13275	0.0368342
[truncated: 978 more rows]
